# Supplementary material for: Attitudes towards suicide attempts broadcast on social media: an exploratory study of Chinese microblogs
Source: PeerJ. 2015 Sep 8;3:e1209. doi: 10.7717/peerj.1209 (PMC4570843; doi:10.7717/peerj.1209)
Supplement: Supplemental Information 1 [file peerj-03-1209-s001.xlsx]

## Sheet: Data
Duplicated Users	Gender	Location	Posts	Theme Final	Theme 1	Theme 2	Attitude Final	Attitude 1	Attitude 2	Stigma Final	Stigma 1	Stigma 2	Motivation Final	Motivation 1	Motivation 2	Response Final	Response 1	Response 2
1	1	7	请广泛转发！天涯出现了自杀直播，那孩子服用了乌头碱，还一边直播，现在应该是到了昏迷状态了。据称可能是四川雅安人！http://sinaurl.cn/hKmfE请朋友帮忙一下！希望能挽回一条生命！！	5	5	5	1	1	1	0	0	0	0	0	0	0	0	0
2	1	7	林子大了，就什么鸟也有了！ 《女孩发帖直播自杀引网友营救》 http://sinaurl.cn/h9v2F	2	2	2	4	4	4	11	11	11	0	0	0	0	0	0
2	2	36	看了自杀直播贴，感动！ 人间有真情，人间有真爱。 死都不怕，还怕活着？	1	1	1	4	4	4	1	9	1	0	0	0	0	0	0
2	1	24	#一网友直播自杀#1月27日凌晨1时，一名网友发表直播自杀帖，她自称因一些陈年旧事走不出来而服食毒药“雪山一支蒿”，并表示帖子的目的是描述吃药后的身体反应。直播过程中，上万网友在线守候，后发现IP地址显示四川雅安市。据雅安警方透露，27日凌晨3点多他们接到报警电话，目前服毒女孩已脱离危险…	3	3	3	2	2	2	0	0	0	0	0	0	0	0	0
2	1	27	女子网上直播自杀 大量网友彻夜劝导救援 http://sinaurl.cn/hKkER	3	3	3	2	2	2	0	0	0	0	0	0	0	0	0
2	1	24	http://sinaurl.cn/h9PK4女子网上直播自杀 网友彻夜不眠劝导救援 是不是只有死过一次了才能明白为何要活着？	2	2	2	4	4	4	1	1	1	0	0	0	0	0	0
2	1	28	天涯直播自杀，网友彻夜守候。一个帖子，一场人生悲喜剧。 http://sinaurl.cn/h9wm5	3	3	3	2	2	2	0	0	0	0	0	0	0	0	0
2	2	19	[图]女子网上直播自杀 大量网友彻夜不眠劝导救援 （图）http://sinaurl.cn/h92Dw http://sinaurl.cn/h92DA	3	3	3	2	2	2	0	0	0	0	0	0	0	0	0
2	1	19	女子网上直播自杀 大量网友彻夜不眠劝导救 http://sinaurl.cn/h9b8D	3	3	3	2	2	2	0	0	0	0	0	0	0	0	0
2	2	36	作秀自杀的人寂寞，围观的人更寂寞，这是个寂寞的年代= = //@哈利法:强烈鄙视作秀自杀 // @图三郎 :这是靠谱的态度	6	4	6	2	2	4	0	0	7	1	2	0	0	0	0
2	1	1	嗯 《女子视频聊天上演自杀直播》 http://sinaurl.cn/hE8RA	3	3	3	2	2	2	0	0	0	0	0	0	0	0	0
2	2	30	天涯“网络自杀直播贴”和斗地主大叔：俺实在看不下这么闲的人…27岁没工作也算借口么…哎呀俺养儿子就要他先就业后毕业…	2	4	2	4	3	4	9	0	6	0	0	0	0	0	0
1	2	7	正在播放 : 传奇故事 100429-追踪网上“自杀直播”事件！	3	3	3	2	2	2	0	0	0	0	0	0	0	0	0
2	2	7	看完真人真事“自杀直播事件”http://sinaurl.cn/h12gz#4，心情就像做过山车，也体验到网络的力量！！！中间有一个笑角叫斗地主大叔，实在是太搞笑！太搞笑！！	1	1	2	1	1	1	0	0	0	0	0	0	0	0	0
2	2	7	神啊~女人去晒自杀了！	5	5	1	1	1	3	0	0	0	0	0	0	0	0	0
2	1	15	太疯狂了，救救她 //@东坡月:微博有人直播自杀！呼叫@微薄小秘书 各位脖子们强势关注！	5	5	5	1	1	4	0	0	1	0	0	0	0	0	0
2	1	7	一起床，就见到有人系微博都直播自杀— —！呢个世界真系乜人都有	1	1	1	4	4	4	11	11	11	0	0	0	0	0	0
2	2	7	围脖自杀直播！这种感觉好无助…远在西安，什么也做不了，谁能救救她……	5	5	5	1	1	1	0	0	0	0	0	0	0	0	0
2	1	15	天哪……这都是怎么回事……围脖一周年的时候、有人借来求婚、有人借来直播自杀？ 诶诶、不要想不开啊、自杀很疼的…… //@新周刊:综合其微博表述，@苏小沫儿 现所处城市应是山东济南！ //@新周刊:北京的朋友，谁来帮帮她！如果你还爱他，爱这个世界，就不要做傻事！@苏小沫儿 “最后的直播”	5	5	1	4	1	4	1	0	1	0	0	0	0	0	0
2	1	7	自杀直播？真恐怖。 //@互联网的那点事:快来劝劝这个孩子让她知道人间还有真情在，速速，救人啊	2	2	2	3	3	3	0	0	0	0	0	0	0	0	0
2	2	36	刚发现一个苏小沫儿在微博上直播直播自杀过程，不知道是真是假。如果是真的，我觉得这样做没有必要，既然下定决心要结束生命，那就默默的离去，何必引起围观，真的想死可能也死不成了。我想说的是，我那么悲观的一个人，却在真正谈到自杀的时候下不了手，我想到的是妈妈和所有爱我的人，人不能如此自私	1	2	1	4	4	4	7	7	7	0	0	0	0	0	0
2	2	36	#微博改变生活#微博太疯狂，一边有人直播求婚，一边有人直播自杀。	2	2	1	3	3	3	0	0	0	0	0	0	0	0	0
2	2	27	居然有人自杀直播在微博上，不管是不是真的，都有够傻的！	2	2	2	4	4	4	1	1	1	0	0	0	0	0	0
2	1	35	围脖直播自杀什么的，目的除了做秀和装逼还有什么。人要是真想死，咔一下就死了。看着吧，死不成，然后这人就这么红了。@苏小沫儿	2	6	2	4	3	4	4	0	4	1	1	1	0	0	0
2	1	27	一个直播自杀的女孩。。。	1	1	5	3	3	1	0	0	0	0	0	0	0	0	0
2	1	19	平生头一回！@苏小沫儿 这个傻姑娘居然在微博上玩自杀直播！！！睡不着了，请清醒过来！请看到的关注！	5	5	5	1	1	1	0	0	0	0	0	0	0	0	0
2	2	34	挺看不起她的，自己走的这条路，就该自己承担，还搞个自杀直播。自己痛快了，父母怎么办 //@拓拓Lucifel:一个直播自杀的女孩。。。	2	2	2	4	4	4	7	7	7	0	0	0	0	0	0
2	1	12	今天什么情况，有人求婚，有人自杀，大家都在疯转。现在的情况:求婚的风头已经被自杀直播给掩盖了。我想对天下正在自杀和准备自杀的朋友说:你可以做的神不知鬼不觉，何必搞个直播弄得血雨腥风。到底是想死啊还是想被别人救啊，这样做一旦被救，八成是要被CCAV报道的，如此一来，以后再自杀就难了!	6	6	6	3	2	4	0	0	2	0	0	0	0	0	0
1	2	7	微博上有人直播自杀，有没人去救啊！	5	5	5	1	1	1	0	0	0	0	0	0	0	0	0
2	1	7	知道包子胖在哪里吗 苏小沫在直播自杀	5	5	5	1	1	1	0	0	0	0	0	0	0	0	0
2	1	18	围脖有人在直播自杀，不知道怎么会如此之傻，是想博得他的同情么？这样的傻事几年前我也做过，一瓶阿莫西林下肚，熟熟的睡了一个晚上，上午起来看看手机已经十点了，然后开始一天正常的生活，只是上课已经迟到了，从此变得坚强，成熟都是被逼的，世界上有好多值得留恋的东西，希望一切安好。	1	1	1	4	4	4	1	1	1	0	0	0	0	0	0
2	1	32	希望平安。看了她最近的围脖，本来还在好好的上着课的，希望认识她的人迅速找到她。 //@五月的双楠:今天凌晨起，这位网友在新浪微博直播自杀，现在生死不知。	5	5	5	1	1	1	0	0	0	0	0	0	0	0	0
2	2	7	自杀直播，代表着你还是有心留在人世的，做错的事情只有活着才能赎罪，死了只是逃避给他人添麻烦。。。	6	2	6	4	4	4	9	9	1	4	4	0	0	0	0
2	1	12	竟然有人在这里直播自杀，真tm脑残，希望大家不要关注，否则以后会有成群的人跟风	2	2	2	4	4	4	2	3	1	0	0	0	2	2	4
1	2	18	见过晒幸福的！没见过直播自己自杀的！ //@曹小羊快快跑:直播自杀？不信～ //@孤云（所谓的PM）:正解！ //@布布徐:这人死不了，一般要自杀的谁还发围脖啊 //@新周刊:北京的朋友，谁来帮帮她！如果你还爱他，爱这个世界，就不要做傻事！@苏小沫儿 “最后的直播”	2	2	2	4	4	4	3	3	11	0	0	0	0	0	0
2	1	3	关注 //@彤彤很ok:自杀直播，代表着你还是有心留在人世的，做错的事情只有活着才能赎罪，死了只是逃避给他人添麻烦。。。	2	2	2	1	1	1	0	0	0	0	0	0	0	0	0
2	2	18	这周六一大早！上来就看见一对求婚的！看见一个自杀直播的！珍爱生命！远离精神病！[威武]	1	1	1	4	4	4	11	3	11	0	0	0	0	0	0
2	1	3	哎………悲剧………性格决定命运，情商决定生活 //@五月的双楠:今天凌晨起，这位网友在新浪微博直播自杀，现在生死不知。	2	2	2	4	4	4	2	2	2	0	0	0	0	0	0
2	2	27	直播自杀吗？//@新周刊:有网友据：苏小沫儿 http://t.sina.cn/baby18663778863 猜测其手机为： 18663778863 刚才致电，发现机主并非苏小沫，而是一名女上班族，她接到了好几个问询电话，希望在此予以澄清，勿再致电影响其工作。	2	2	2	2	2	2	0	0	0	0	0	0	0	0	0
2	1	7	有无图片？ //@AnnieEasy:微博能让一个感情受创打算轻生的人边割脉边按手机微博直播;微博能让一群素不相识的人对她苦口婆心好言相劝.微博力量之大却有点扭曲有点方谬 //@五月的双楠:今天凌晨起，这位网友在新浪微博直播自杀，现在生死不知。	2	2	2	2	2	2	0	0	0	0	0	0	0	0	0
2	2	5	#自杀#啊。。。围脖直播自杀。。围脖还有这样的功能啊。。又是一场炒作吧。。真正绝望到想S的人是不需要观众的！！	2	2	2	4	4	4	4	4	4	1	1	1	0	0	0
2	1	3	这到底是什么情况？！微博直播自杀？生命比什么都重要，好好活着	5	5	2	1	1	1	0	0	0	0	0	0	0	0	0
2	2	35	用怀疑的心看待发生在微博的一切。比如苏小沫儿直播自杀事件。	2	2	2	4	4	4	4	4	4	0	0	0	0	0	0
2	2	5	居然还有直播自杀？！OMG…死都不怕还怕活么？！ //@敏歌:什么情况？直播自杀？好生气啊！谁不会感情创伤，谁不会遇到挫折啊！？结束自己的生命就是不对的，你的父母怎么办？爱你的人怎么办？快点找到他，救他吧！	2	2	2	4	4	4	9	9	1	0	0	0	0	0	0
2	2	3	周六一大早，有人在围脖自杀直播，有人在围脖求婚！我呢？一边帮助开导自杀的人，一边帮助求婚的人！都是爱，一个爱错了，一个爱对了！两种结局，轻轻叹息！爱是很美的事情！却有人打着爱的旗号在伤害人！	1	1	1	4	4	4	8	8	8	0	0	0	0	0	0
2	1	3	请大家给予帮助，@苏小沫儿 十万火急！！！一个正在直播自杀的女孩！请大家帮忙转发，并人肉出来，赶紧抢救啊！！！	5	5	5	1	1	1	0	0	0	0	0	0	0	0	0
2	1	13	这一早晨，有过微博生日的，有微博求婚的，有自杀直播的~不知要自杀的孩子怎么样（http://sinaurl.cn/7qKFx）	1	1	1	1	1	1	0	0	0	0	0	0	0	0	0
2	1	36	一早上起来就看见有个人在直播自杀。后来去她的微博一看，原来先把电脑放旁边然后慢慢写下心路历程。首先，如果你连这样慢慢让自己折磨致死的勇气都有，还有什么无法面对？最后我就不知道，这几天那么多无辜的生命在几秒钟内惨遭横祸你怎么还有心思在那里玩直播？既然决心一死，直播的目的在哪？	1	1	1	4	4	4	9	9	11	0	0	0	0	0	0
2	1	2	看到有个叫@苏小沫儿的女生在直播自杀，，，	1	1	1	3	3	3	0	0	0	0	0	0	0	0	0
2	2	27	对于不珍视生命的人，你把她救过来了，心也是死的。这么多网友苦心相劝，还在做自杀直播，叫人说什么好呢	2	2	2	4	4	4	9	9	9	0	0	0	4	4	0
2	1	3	死都不怕了，还有什么不能面对的 //@王小熊猫:周末的大清早，竟然看到自杀直播......希望她现在还没有死！连死这么可怕的事情都敢去做为什么不敢活着？难道要让父母的余生背负更大的痛苦吗?	2	2	2	4	4	4	9	9	9	0	0	0	0	0	0
2	2	3	天~~直播自杀	1	1	1	3	3	3	0	0	0	0	0	0	0	0	0
2	2	36	什么情况？直播自杀？ //@啊锋古:@微博小秘书 这个时候死哪去了？强大的网特这个时候死哪去了？一看其发过的微博的IP地址不就找出来哪里了？	2	2	2	1	2	3	0	0	0	0	0	0	0	0	0
2	2	36	济南的一个小姑娘昨晚自杀直播，但愿警察找的到她。不知道现在怎样了。我了解那种绝望，我也绝望过，也想过了结，终是放不下爸妈而放弃了念头。但愿她能理智选择，勇敢迈过去。想到我失眠的夜，一个女孩在整理行囊做最后的告别，心里怪不舒服。	1	1	1	1	1	1	0	0	0	0	0	0	0	0	0
2	2	27	从早上，去东区的路上，学校的泮池夺走了一个学生的生命，据说不是我们学校的，是上师大的学生。来到办公室，在微博看到@琪缘 求婚，顺势转发，接着看到@苏小沫儿 自杀直播。。。加上新浪微博今天生日，真是几家欢笑几家愁呐	1	1	1	3	3	3	0	0	0	0	0	0	0	0	0
2	2	36	话说我真不开心 一起来就看到有人在直播自杀——SB女的 真的也好假的也罢 我只想这么说 说是找到地址了 但是也已经过去一个多小时了 还是希望没事啦 SB女的	2	1	2	4	4	4	1	1	1	0	0	0	0	1	0
2	2	5	一早就看这自杀直播了，其实我很想知道救活后她想对这些辗转奔波的陌生人说些什么。。如果她不微博的话。。。现在这微博太厉害了！往后送厕纸，付饭钱什么的我也统统发微博求救！ //@新周刊:#拯救 @苏小沫儿#最新进展。	1	1	1	4	4	4	2	3	2	0	0	0	0	0	0
2	2	21	这年头，微博上还有直播自杀的。。。@苏小沫儿火了，新浪微博也得火一把，这事肯定得上电视，您瞧好儿吧~~~[冻结]	2	2	2	4	4	4	4	2	11	0	0	0	0	0	0
2	1	7	有什么好救的呢？社会渣子，这点问题斗受不住，怎么担负起建设社会主义的大旗？况且是自杀直播，摆明就想给自己爆点！ //@梁树新:快救人！！！（破例冒泡）	2	2	2	4	4	4	4	9	4	1	1	1	4	4	0
2	2	21	关注@苏小沫儿 ……多傻的一个 孩子，为了认识四个月的所谓的爱人，抛弃了养她十几年的父母……自杀还要 搞网络 直播，如果你真的出现意外……你的父母看着你的自杀直播会是什么心情……爱你的人要如何承受这一切？	2	2	2	4	4	4	7	7	7	0	0	0	0	0	0
2	2	26	微博直播自杀第一人: @苏小沫儿 ！！！ 看得我打颤。 年纪轻轻的别做傻事啊！！！(经查此人现在山东)	5	5	2	4	4	4	1	1	1	0	0	0	0	0	0
2	2	27	有人在微博上直播自杀，有人真的去了。残酷的不是死亡本身，而是生者的痛苦。下午听到同学们的消息后，出去外拍了。夜里看到新闻，在字里行间看到了最惨烈的画面——她在自己父亲面前的纵身一跃——这于生者是何等的痛苦……或许他一辈子都难以解脱。生命自从诞生之日起，就不是自己的。	2	2	1	4	4	4	7	7	7	0	0	0	0	0	0
2	1	36	微博真是越来越奇妙了，有人直播自杀，有人高调求婚，虽然对这两种行为都觉得莫名其妙，不过还是想说，活着比什么都好，别做傻事！还有就是，想答应求婚就干脆点，别搞什么转发过万才答应，又不是小孩子了，如果不是新浪员工，那我只能说太幼稚了这事	2	2	6	4	4	4	11	11	11	0	0	0	0	0	0
2	2	19	一大早就看到@苏小沫儿 同学的自杀直播和@济南公安 的全力营救。真的有什么事能比生命还重要吗？希望能救回来。	1	5	1	1	1	1	0	0	0	0	0	0	0	0	0
2	1	35	狼来了的故事大家都听过吧…话说，就连正在自杀直播那位我都不是很信了…	2	6	2	4	4	4	4	4	4	0	0	0	0	0	0
2	1	5	微博就是一个真实的世界，喜怒哀乐充斥其间。今天，有人直播求婚，有人直播自杀，一个快乐一个痛苦，但都是因为感情。	2	1	6	1	1	1	0	0	0	0	0	0	0	0	0
2	2	8	我怀疑她是不是想在微博赚人气…曾经有个女孩子也在网上直播自杀…真的要死就默默的死，干嘛把网友们都拉进来担心？！不是炒作又是什么！！	2	2	2	4	4	4	4	4	4	1	1	1	0	0	0
2	1	27	新浪上有自杀直播？济南警察现在找到是一个旅馆。。。。不会是闹剧吧！	2	2	2	4	4	4	4	4	4	0	0	0	0	0	0
2	1	19	要死就索性爽快点，真TM的无语！ //@麻绳织围脖:刚过去看了一眼，说是才从医院出来，这种微博自杀直播闹剧是谁策划的啊？真想死的人谁也劝不住，也没心思搞这些东西，下回搞点新鲜的东西玩好不好？ //@半江湖人: //@杨树鹏: //@鹦鹉史航:紧急转发一下。	2	2	2	3	3	4	0	0	9	0	0	0	5	5	0
2	2	3	一大早看见围脖现场求婚的，正在分享大家的喜悦，转头却发现现场直播自杀了-_-b怎么了？世界非要如此疯狂么？	1	1	1	3	3	4	0	0	11	0	0	0	0	0	0
1	1	35	大伙别费劲啦，做午饭去吧[酷] //@易艳刚:我对求婚帖倒没那么反感，即使是假的也不恶劣；但是那个@苏小沫儿 直播自杀让我很想骂她，管她是真的假的，这样的人都应该不得好死。 //@汤涌:咳，这就是中国人的偏见，总觉得促成一桩婚姻就能多活几年。所以连受骗都乐意了。 //@燕山亭:哈哈，是吗？	2	2	2	2	2	2	0	0	0	0	0	0	0	0	0
1	2	19	外婆早上去了看舅舅了，昨晚没敢通知她。外婆已经81了，精神状况一直都不好。这个世界上还有什么比白发人送黑发人更悲伤？想想今天早上看到微波上有人直播自杀，我想说丫头，你就是一畜生，你妈活该倒霉生了你，这世上有多少人想活都没法活！	1	1	1	4	4	4	9	9	1	0	0	0	0	0	0
2	1	35	师弟是正解。 //@汤涌:回复@易艳刚:不要这样说。有个新闻说，有个老头在街头总晕倒，等着别人去救护他，以便感受到注目和爱。直播自杀的人，往往是很冷很孤独的人，一点温暖就够了，不想死，但是之后必须要看心理咨询师，以防这种玩法成了习惯。	6	6	6	1	1	1	0	0	0	2	2	2	0	0	0
2	1	3	活着当然最好，不过微薄上直播自杀浪费人力物力，无视太多人的感情。希望此方案不要被过多人效仿。	6	6	6	4	4	4	8	8	8	0	0	0	0	0	0
2	2	3	还直播自杀。。。	1	2	1	3	3	3	0	0	0	0	0	0	0	0	0
2	2	36	一早起来，天阴凉，飘着雨，看了直播自杀的微博。。。。。用不用这么伤感。。。。	1	1	1	1	2	1	0	0	0	0	0	0	0	0	0
2	2	27	有个姑娘自杀直播，现在被发现原来自己已经去了医院，然后又有人出来说她故意，说她骗人，唉唉，难道一定要找到的时候是尸体，大家才满足麽？	2	2	2	1	1	1	0	0	0	0	0	0	0	0	0
2	2	7	咋一看以为你真为情所伤，再看却是一场闹剧！微博直播自杀你开先河，警方，媒体，博友都被你牵着鼻子走！消失二个小时后说从医院没事。估计此刻在偷笑吧，微博第一自杀红人！你就炒作吧！	1	1	1	4	4	4	4	4	4	1	1	1	0	0	0
2	2	27	回复@8八爪8:确实很不好玩 一个自杀直播贴愚了这么多人 //@8八爪8:回复@chenswang111:我们济南公安不会做这种无聊事，再说这一点儿也不好玩 //@济南公安:收到信息，我们立即指令巡警和派出所等出警人员，立即收队！	2	2	2	4	4	4	8	8	8	0	0	0	0	0	0
2	1	36	梦中醒来，倦极。看到微博上竟有人直播自杀，又有人公告求婚。这个平凡如常的世界，果然天堂地狱时刻同在。大恸大喜，紧紧揪心，呼吸困难。说到底，是为一个情字。情不知所起，一往而深，生者可以死，死可以生。生而不可与死，死而不可复生者，皆非情之至也。梦中之情，何必非真，天下岂少梦中之人耶？	1	1	1	4	4	2	1	1	0	0	0	0	0	0	0
2	1	5	真是冲动啊。。。自杀是不负责任的逃避，自己解脱了，把伤痛留给了别人 //@Michel噗噗:昏倒 这什么情况？微博直播自杀？	2	6	2	4	4	4	7	7	7	4	4	4	0	0	0
2	2	3	“多些相信，少些怀疑”，自已会活的开心，虽然有时候会被骗。 //@陈辉:直播自杀和求婚，或许成了今天微博一周年纪念日借机炒作的可耻案例吧 //@汪梅丽:@李开复 场长转的帖子,我总是会联想到炒作! //@连鹏:晕。也太无聊了。。。拿感情做营销。哎。 //@闾丘露薇:還求婚？不是在減肥迎接big day了嗎？	6	6	6	1	1	1	0	0	0	0	0	0	1	1	0
2	2	27	[衰]直播自杀、够牛的。 //@奥晶神主:转发微博。	2	2	2	3	3	3	0	0	0	0	0	0	0	0	0
2	1	3	#苏小沫 自杀直播#其实直播自杀更多的只是一种自救手段。。通过这种方式，一方面受到大家关注（很多人就是缺乏关注），一方面潜意识里期望大家阻拦。。所以大家也别觉得自己白关注了。关注就是在阻拦。。一边的话，一旦直播了，就说明有很大机会劝阻。。关注的同时千万不要嘲讽和激杀。。。	4	6	4	1	1	1	0	0	0	2	2	2	1	1	1
2	2	25	[干杯] //@塞温:这个世界上,此刻有多少人在与病魔搏斗,希望可以多活一年一月甚至一天,而有的人却选择直播自杀,并把这种行为用来炒做.真是杯具！	6	6	2	4	4	4	9	9	3	1	1	0	0	0	0
2	2	7	一边伊春飞机失事，同胞菲律宾被害，很多人艰难地要活着。一方面你拿生命当笑话，微博直播自杀，拿济南警力当儿戏。你这样作贱自己和大家的善良，你还真作得出!!真想狠心地说，你这样不死又能有什么用！！！	2	2	2	4	4	4	9	9	3	0	0	0	5	5	0
1	2	7	所谓的直播自杀就一看多了矫情文字无比做作的小三在那无病呻吟!!无耻地践踏公众的善良和关怀。天阿，她还是个双鱼座！！评论的说双鱼座最装B，旺财还说对!!晕。。。。	2	2	2	4	4	4	8	8	2	0	0	0	0	0	0
1	1	12	自杀的那个，人命关天，弄不清真假，也表示了关注。至于这个网上求婚的，即使是真的，说实话，我也不看好！更谈不上去祝福。// //@起点开始:真热闹！一个直播自杀的，一个转发求婚的 ，围脖功能越来越多了	2	2	2	1	1	1	0	0	0	0	0	0	1	1	0
2	1	27	这次@苏小沫儿 的直播自杀是件也许是个闹剧，也许是个炒作，真不值得同情，不知道黑省哪个小丫头现在怎么样了。	2	2	2	4	4	4	4	4	4	1	1	0	0	0	0
2	2	19	是的，我今天看那直播自杀的傻B娘们也问她了，丫都直播这么久了为毛还不去死！	1	1	1	4	4	4	4	4	9	0	0	0	5	5	0
2	2	11	今天有人在围脖里直播自杀，被脖友们发现报警，最终被公安救回一命。又有人对安阳市委副书记李卫民发出微博通缉令，希望能够见证这一奇迹。	2	3	1	2	2	2	0	0	0	0	0	0	0	0	0
2	1	24	意外啊！ 今早济南的自杀直播闹剧，先是@新周刊 引出这个事，接着惊动了我们的@济南公安 ，派出警力全力搜救，万幸这 @苏小沫儿 没事 ，可是事情发展到牵出婚外情与第三者是谁也没想到的，这@包子胖 就是男主角。这茶余饭后，又有谈资了。	2	2	2	1	2	3	0	0	0	0	0	0	0	0	0
2	1	3	已无真相 //@flora陈奕汛:求婚、自杀都是营销。自杀直播那件事忒无聊了，学天涯的，可惜，天涯的是真事，真情，不比这种下三滥的骗人炒作http://sinaurl.cn/GwMKN	2	2	6	4	4	4	4	4	4	0	0	0	0	0	0
2	2	3	这证明微博直播自杀贴跟过去站在车水马龙的街边楼顶，裸奔、跳舞、高喊、打电话告诉警察我要跳楼的是一个类型─都TM不想死瞎折腾。时代在变，唯有人心不变阿	6	6	6	4	4	4	4	4	4	0	0	0	0	0	0
1	1	15	今天早上看新闻，有一个标题让我很无语啊「网友微博直播自杀惊动公安」，啧啧啧~#苏小沫儿自杀#的事儿~这么快就曝光了啊……媒体、真的很强大、互联网、真的很强大……唉、可怜的小沫儿~又要被议论了……	1	1	1	1	1	1	0	0	0	0	0	0	0	0	0
2	1	24	昨天某网友“直播自杀“的事知道吗	2	3	2	2	2	2	0	0	0	0	0	0	0	0	0
2	1	24	昨天早晨，一个博友告诉我一个叫苏小沫儿的网友，在她的微博直播自杀，开始我有点不相信，后来我看了她的博文和一些热心的博友在干预，我也加入干预的队伍，也用了相当的时间写了十几个留言。不知道效果如何。今天齐鲁晚报A 03 用一个版面报道这件事:当事人已经从医院出来了，没事了，我松了一口气--	1	1	1	1	1	1	0	0	0	0	0	0	0	0	0
2	2	35	我回来咯，还是家里舒[威武] 呃，接下来就是最忙滴日子咯，不知道将要面对多少狂风暴雨呢[囧] ~不过，昨天晚上看新闻看到我了苏小沫儿微博直播自杀事件……哎，我也不想多说了，真鸟多了什么林子都有呐只是想弱弱滴问一句，都快死了哪来的脑细胞来想着写出那样话涅？而且还得先用手机登录……[奥特曼]	1	1	1	4	4	4	11	11	11	0	0	0	0	0	0
2	2	35	本来自杀就很懦夫很消极了，还直播！既然不珍惜自己和家人，又何必死前还惺惺作态，哗众取宠！难道希望人们觉得他活的窝囊，死的伟大不成？ //@miffyzheng:最讨厌在微博上直播自杀的！比动不动就说要自杀的各种前女友还要讨厌一百倍！	6	6	2	4	4	4	3	9	3	0	0	0	0	0	0
2	2	3	一网友直播自杀过程 北京警方微博救下轻生者	3	3	3	2	2	2	0	0	0	0	0	0	0	0	0
2	1	19	8月27日23:20开始，网友“苏小沫儿”在新浪微博直播自杀过程。“最后的直播”的微博迅速引起了脖友关注。济南公安接报迅速介入派出网警巡警对“苏小沫儿”进行搜救。28日11时济南警方已联系到该网友，并对其进行心理疏导，目前苏小沫儿身体已经恢复http://sinaurl.cn/Gwk52	3	3	3	2	2	2	0	0	0	0	0	0	0	0	0
2	1	3	说明所谓的自杀直播只是一场闹剧。不过主角的目的达到了。 //@宋悦V:警民一家亲，高科技信息化技术办案 //@老王:爱满人间 真情感动中华 //@会游泳的鲨鱼22777:我也看了这个电视新闻刚才。。。不知道说啥了。。。	2	2	2	4	4	4	4	4	4	0	0	0	0	0	0
2	1	34	8月27日23:20开始，网友“苏小沫儿”在微博上直播自杀过程，这个名为“最后的直播”的微博迅速引起了“脖友”的关注。济南公安公共交通分局官方微博接到网友求救信息，随后，济南市公安局迅速介入此事，派出网警、巡警及派出所民警对“苏小沫儿”进行搜救。http://sinaurl.cn/5L2V4	3	3	3	2	2	2	0	0	0	0	0	0	0	0	0
2	1	35	找孩子，自杀直播神马的，我是最烦的了。我一直认为记者要有的职业素养，就是不确定的不该说的不要胡乱说。例如香港领队的补枪，汶川孩子的失踪等等。网络给了我们每个人传播的渠道，我们就有了和记者一样的责任。如果你不能甄别，那请你闭嘴。	6	6	4	1	1	1	0	0	0	0	0	0	0	0	0
2	2	13	呦~内直播自杀的都上了央视法治在线了！！！原来现在关注滴介么快啊~~介玩笑开大了不是？下次再作秀的时候，考虑考虑政府哈~~不然还真得死一次了才能平众怒了~~~[挖鼻屎]	2	2	1	4	4	4	2	2	2	0	0	0	0	0	0
2	2	3	这是微博自杀直播的女孩儿？为爱情？	2	2	2	2	2	2	0	0	0	4	4	4	0	0	0
2	2	4	自杀就自杀秀什么秀 让人生厌 //@独角戏:转发微博。	2	2	2	4	4	4	3	3	2	0	0	0	0	0	0
2	2	3	网友微博直播自杀过程 京鲁公安两地联合大救援	3	3	3	2	2	2	0	0	0	0	0	0	0	0	0
2	2	21	花季少女为情所困 网上直播自杀(此人即是昨天令人担心的：苏小沫） http://sinaurl.cn/GAU5y	3	3	3	2	2	2	0	0	0	0	0	0	0	0	0
2	1	27	汗……原来直播自杀也会有那么高的收视率！	2	2	2	2	2	2	0	0	0	0	0	0	0	0	0
2	1	23	花季少女网上直播自杀 微博描述手在滴血 http://sinaurl.cn/5LAOF	3	3	3	2	2	2	0	0	0	0	0	0	0	0	0
1	1	7	8月28日0时左右，网友“苏 小沫儿”在微博上直播自杀过程引发数万网友规劝。在确定轻生者在济南后，山东、北京两地公安官方微博联合行动，出动警力搜救。十多个小时后，轻生者放弃自杀念头。 凌晨发出“自杀微博”，我感觉是炒作吧！想火既然想到自杀了，聪明呀。	2	2	2	4	2	4	4	0	4	1	1	1	0	0	0
2	2	15	花季少女网上直播自杀 微博描述手在滴血 ，这女的太不珍惜生命了！！！自杀是个很特别的体验？你知不知道身体发肤授之父母啊？？？你不为自己想也要为你身边的人想啊~像你这种不珍惜生命的人，真的很鄙视！！！http://sinaurl.cn/5LAOF	2	2	2	4	4	4	7	7	7	0	0	0	0	0	0
2	1	15	自杀直播上ccav的人 //@野仔尐馒头:我能问下是谁么= = //@做个没文化的人:CCAV都报道了，又采访。火！	2	2	2	4	2	4	3	0	3	0	0	0	0	0	0
2	2	5	回复@G0ssipGiRL:她出名了…网络太强大了… //@G0ssipGiRL:看了新闻知道你要直播自杀。太老土了吧苏小姐，这招儿别人老早就玩过了，你没事闲的骚扰110有意思吗？让那么多网友为你担心有意思吗？想炒作自己也得找个好招儿，直播自杀！？过时了！	2	2	2	2	2	4	0	0	4	1	0	1	0	0	0
2	1	34	直播自杀，这种人要死就让他死了！我有死的权利，你没有救我的义务。	6	6	6	2	2	2	0	0	0	0	0	0	4	4	4
2	1	28	济南苏小沫儿直播自杀的结果：我就是为了让该看到的人看到！是生命太贱？还是无辜被你拿来哗众取宠，让众网友如此纠心。结果最终只是一场闹剧，是欺骗众网民的感情？还是社会对这类人太过迁就？	2	2	2	4	4	4	8	8	8	0	0	0	0	0	0
2	1	3	寻人启事在微博，广告营销在微博，聚会吃喝在微博，恋爱求婚在微博，星座算命在微博，衣食住行在微博，装逼显摆在微博，自爆捉奸在微博，自杀直播在微博，吵架谩骂在微博，打假假打在微博，围观围歼在微博，世态炎凉在微博，莫谈国事总原则，人生在世有几何，微博一下又如何。beta版，各位继续补充...	6	6	6	2	2	2	0	0	0	0	0	0	0	0	0
2	2	1	微博真嗨！每当我准备戒微博控时，直播自杀的、抓奸在床的......演的如火如荼，让人欲罢不能。最有趣的是今天这出，当事人三方都有微博，我像导演似的，想把镜头切换到哪就到哪。	1	2	6	2	2	2	0	0	0	0	0	0	0	0	0
2	2	4	之前有人在微博上直播求婚，后有人直播自杀，今天又有人直播捉奸。微博力量真强大啊。不知道接下来会直播什么。	6	6	6	4	4	4	3	3	11	0	0	0	0	0	0
2	2	27	新闻：一个女孩在新浪微博上发表微博要直播自杀过程，引来社会各界的关注与救援。公安人员通过锁定IP地址，历尽波折找到了她，劝其放弃了自杀的念头。看到这则新闻，不知道是为公安人员的高效感到高兴，还是为这个女孩的荒唐行为感到无语。真希望这样的人能少些，少浪费些世人同情心和社会资源。	2	2	2	4	4	4	8	8	2	0	0	0	0	0	0
2	2	7	哇，新浪微薄#苏小沫儿#直播自杀贴，通过网友旳关注，警方旳调查追踪，感觉到网络真是力量大，最后通过警方挽救了她，太帥了!自杀直播贴。发微薄习惯带上#李炜#2010快男冠军！永远闪亮！	2	2	2	1	1	1	0	0	0	0	0	0	0	0	0
2	2	11	今天早晨看新闻，看到了#大家看法#里报道的新浪博友一名叫@苏小沫儿；的人在围脖里直播自杀，我觉得她是在变相引起别人对他的关注。我很讨厌这样给别人带来麻烦的人。	1	1	1	4	4	4	7	9	7	1	1	1	0	0	0
2	2	3	WB啊，你丫到底有强大。可以直播自杀，还可以WB报警。。。。。。。。。。。。	6	6	6	3	2	4	0	0	11	0	0	0	0	0	0
2	2	17	今天在电视上看到了此网址的女生自杀直播，我很无语http://t.sina.com.cn/baby18663778863	3	3	3	2	2	2	0	0	0	0	0	0	0	0	0
2	2	35	处处有监督啊。。。今天中午看了个节目叫《大家看法》，说的是一个女孩利用微博进行自杀直播，后来被公安微博发现，全力进行阻止和营救的故事。看样，以后不能随便在微博上写什么想自杀之类的，弄不好警察叔叔就会来敲门的，浪费国家资源。唉，发牢骚也不能完全按照自己的意愿。。。真是无奈了[失望]	1	1	1	1	2	1	0	0	0	0	0	0	0	0	0
2	1	27	什么都直播。抓奸直播，自杀直播，下次会是什么直播。现在大家都很敢晒啊。	6	6	6	4	4	4	3	3	3	0	0	0	0	0	0
2	2	36	好长时间没看电视一打开电视机就看到居然有人用微博直播自杀，真正想自杀的人会做这么多事情吗?真是林子大什么鸟都有	1	1	1	4	4	4	4	4	11	0	0	0	0	0	0
2	2	35	啧啧，又一个微博自杀直播的[生气]，图什么呢？ //@雨荷小妹:哪位好心人有啊谢谢您了~我不会透露您的身份~求求你们帮帮我吧~我试了割腕可是死不了~~只有这个方法了	1	1	1	4	4	4	11	11	11	0	0	0	0	0	0
2	1	36	呃…现在《今日说法》在播8月27日围脖上那个@苏小沫儿 直播自杀的事件…[吃惊]	2	3	1	3	2	3	0	0	0	0	0	0	0	0	0
2	1	28	前段时间的 微博直播自杀 都上中午的 今日说法 了……对于那位直播的网友不予置评，我只是觉得自杀是一种非常自私的行为！自己得到了所谓的解脱，把悲痛留给了关心和爱护你的人。	2	2	1	4	4	4	7	7	7	4	4	4	0	0	0
1	1	24	前段时间在网上直播自杀苏小沫儿事件今天中午中央一台今日说法又提起我当时关注这个事件跟帖发帖十余个	1	1	1	1	1	1	0	0	0	0	0	0	0	0	0
2	1	13	今天今日说法说的是新浪围脖直播自杀事件。	3	3	1	2	2	2	0	0	0	0	0	0	0	0	0
2	1	7	【关于早前微博自杀直播视频详细报道】深夜一场网络直播正在进行，一名女网友命悬一线；京鲁两地警方和数千名网友联手展开千里大救援，险情解除了，可事态并未平息，一系列的疑点渐渐浮现 自杀是真的吗？http://sinaurl.cn/h9aTfS	3	3	3	2	2	2	0	0	0	0	0	0	0	0	0
2	2	30	我去…在微博上#直播自杀#过程？@苏小沫儿	2	2	2	3	3	3	0	0	0	0	0	0	0	0	0
2	1	7	http://sinaurl.cn/h9EcG0 哇~真系咩人都有~~直播自杀~·	2	2	2	3	3	4	0	0	11	0	0	0	0	0	0
2	1	7	男子网上直播自杀自缢身亡全纪录（你能坚持到几秒？） http://sinaurl.cn/h4611Z	3	3	2	2	2	2	0	0	0	0	0	0	0	0	0
2	1	7	男子网上直播自杀自缢身亡全纪录 http://sinaurl.cn/h4611Z	3	3	3	2	2	2	0	0	0	0	0	0	0	0	0
2	1	36	男子网上直播自杀 自缢身亡全纪录~ http://sinaurl.cn/h4611Z	3	3	3	2	2	2	0	0	0	0	0	0	0	0	0
1	1	25	美国青年网上直播自杀 千余人观看无人阻止 http://sinaurl.cn/h4YNiB	3	3	3	2	2	2	0	0	0	0	0	0	0	0	0
2	1	26	闪光灯的速度已经远远超过下载的速度了！不给力了怎么办！视频直播自杀吧！稳火！摔跤，拉拉，出丑，装傻，卖身，陪睡，溜冰，爆粗，晕倒……都是浮云呀……自杀才是王道！	6	6	6	4	4	4	3	2	4	1	1	1	0	0	0
2	1	15	日本男子网上直播自杀，围观网友催促其抓紧。	3	3	3	2	2	2	0	0	0	0	0	0	0	0	0
2	2	27	看到微博上有人在直播自杀，新浪也已经报警了，唉，这是怎样的一个世界啊？真的想死，却以直播的方式牵扯别人的注意，死得如此不纯粹，说明对生命就是眷恋啊；生命的最大“代价”何以等同于最高“价值”？我想起了张爱玲，不动声色地自然死亡才是美。	1	1	1	4	4	4	3	3	2	0	0	0	0	0	0
2	1	27	他的情况新浪微博上有，于建嵘教授也鼓励他好好活着。希望青岛的朋友能继续关注关心，不让悲剧发生。今天我是在第一财经日报记者的推动下第一次写新浪微博，我真心希望这是一个和谐的地方，交流的地方，相互鼓励或者交锋、批评的地方，而不希望看到这里在直播自杀。生命不是用来死的，是用来活的。	5	5	5	1	1	1	0	0	0	0	0	0	0	0	0
2	1	7	围观微博自杀直播~ //@失踪美杜莎:你沒看回覆,大家都想挽救你......不管如何請一定要先活下去 //@作业本:你等一下，我马上去遵化路29号102。我新手不熟悉路，正在找GPS。不知道你是不是属于黑社会强拆，虽然我知道这儿的黑社会相当牛逼，但也不管了。还有，我私信你电话，望看到速告知。	2	2	2	2	2	2	0	0	0	0	0	0	0	0	0
2	2	27	解读“直播自杀”——很多人一辈子的梦想就是被别人记住，当他觉得这个梦想已经无望的时候会选择死亡，当然，不会放弃死亡那一刻的最后一搏。	6	6	6	4	4	4	2	2	2	1	1	1	0	0	0
2	2	28	美国帅哥网上直播自杀 千余人观看无人阻止 http://sinaurl.cn/hbOVSK	3	3	3	2	2	2	0	0	0	0	0	0	0	0	0
2	1	30	男子网上直播自杀自缢身亡全纪录 http://sinaurl.cn/h4611Z	3	3	3	2	2	2	0	0	0	0	0	0	0	0	0
2	1	27	英国女子Facebook直播自杀 千余好友未呼救 http://sinaurl.cn/hGIL1w	3	3	3	2	2	2	0	0	0	0	0	0	0	0	0
2	1	21	圣诞节那天，她在冷漠中死亡。英国一女子Facebook直播自杀，她的1082个在线“好友”不仅无人为她呼救，还纷纷出言讥讽，她最终凄惨死去。http://sinaurl.cn/hGIL1w	3	3	3	2	2	2	0	0	0	0	0	0	0	0	0
2	1	8	英女子Facebook直播自杀 千余好友未呼救 进入社交网络时代，我们的朋友似乎前所未有的多：微博上、社交网络上，&ldquo;好友&rdquo;往往数以百 计。然而，朋友多了，或许却更孤单。据英国《每日邮报》6日报道，42岁的英国女子西蒙&middo...	3	3	3	2	2	2	0	0	0	0	0	0	0	0	0
2	1	4	英女子Facebook直播自杀 千余好友不救反讥讽	3	3	3	2	2	2	0	0	0	0	0	0	0	0	0
2	2	14	[phllix][1]: 英女子Facebook直播自杀 千余好友未呼救 [http://sinaurl.cn/hbj7Ex][2] [1]: http://sinaurl.cn/hbGs3G [2]: http://sinaurl.cn/hbj7Ex	3	3	3	2	2	2	0	0	0	0	0	0	0	0	0
2	1	3	【英女Facebook直播自杀】 然而，朋友多了，或许却更孤单。死亡留言实录 圣诞节那天，她在冷漠中死亡 00:09 "好友"C："谁看到西蒙说吃药的话了？你们这些人到底出什么问题了？难道闲聊#SNS#...http://sinaurl.cn/hGIDDV	3	3	3	2	2	2	0	0	0	0	0	0	0	0	0
2	1	34	英女子遭遇Facebook冷暴力 直播自杀无人救_Facebook 直播自杀 报道_Web2.0_eNet硅谷动力资讯频道 http://sinaurl.cn/hbYwRk	3	3	3	2	2	2	0	0	0	0	0	0	0	0	0
2	1	24	英女子Facebook直播自杀 千余好友未呼救 进入社交网络时代，我们的朋友似乎前所未有的多：微博上、社交网络上，&ldquo;好友&rdquo;往往数以百 计。然而，朋友多了，或许却更孤单。据英国《每日邮报》6日报道，42岁的英国女子西蒙&middo...	3	3	3	2	2	2	0	0	0	0	0	0	0	0	0
2	1	35	直播自杀帖 …	1	1	1	3	3	3	0	0	0	0	0	0	0	0	0
2	1	7	1，被个女人伤了还送条命给人？把生命看得太便宜了吧！在生时的人她都不在乎，会在乎已去的人吗？想她内疚一生？那是电视情节而且大结局前也不都重新做人了？ 2，之前有人围脖直播自杀，朋友报警救人一命，今次见到大部分人叫个男仔＂走好，一路顺风＂当欢送会了？ @养育个男仔21年的父母 ，节哀顺变。	2	2	2	4	4	4	1	1	1	0	0	0	1	1	1
2	1	7	你傻就一个字，如果你死不了，再过几年就会觉得自己几禁可笑 //@tamkathy:有冇人話我知發生緊咩事啊？ // @琦琦Choi :哇，直播自杀啊？ // @AC-SunnyWong :你我未见过面，但你大佬系我兄弟，虽然甘样做好唔值得，但毕竟你选择左你认为对既事，我地都会尊重你，愿你一路走好，直到天堂，阿门。[蠟燭]	2	2	2	4	4	4	1	1	1	0	0	0	0	0	0
2	1	36	天涯上直播自杀了？！http://sinaurl.cn/hbsKga	5	5	5	1	3	2	0	0	0	0	0	0	0	0	0
2	1	34	看到过这么个新闻：英女子Facebook直播自杀，千余好友未呼救。http://sinaurl.cn/hbj7Ex。即使在网络上，难道就可以这么冷漠么？活着是多么美好的一件事情，所以为啥要心虚呢。//@蚊酱放假必懒死:从来不心虚··· //@量子态的正负根号四:从来不心虚233……劝过俩 //@__晚:	2	2	2	1	4	1	0	1	0	0	0	0	0	0	0
2	2	3	追踪网上“自杀直播”事件 http://sinaurl.cn/hq3svJ	3	3	5	2	2	1	0	0	0	0	0	0	0	0	0
1	3	36	微博上有他朋友么，直播自杀啊，速度上门救人。 //@苏打虫sadoc:报警啊阿阿阿阿阿阿 // @摇滚范儿荷花 :我我，我看到图全身麻了一下 // @天湛 :怎，怎么回事？ // @芸爷 :深圳，救命// @友藏 :广东，深圳，报警，救命。	5	5	5	1	1	1	0	0	0	0	0	0	0	0	0
2	2	7	@微博小秘书 @平安深圳 @深圳公安 救人啊，又直播自杀的！	5	5	5	1	1	1	0	0	0	0	0	0	0	0	0
1	3	36	来的及，没泡温水 //@断剑:回复 @果无园 :他关注的有个姑娘是北京的 但是好久没更新了！ // @果无园 :查IP最重要，我怀疑在北京。 // @断剑 :回复 @萌萌明天见啊 :一个多小时了[泪] // @萌萌明天见啊 :转发此微博:微博上有他朋友么，直播自杀啊，速度上门救人	2	2	2	1	1	1	0	0	0	0	0	0	0	0	0
2	1	3	快救人啊！！！ //@色色猴:我操！神马情况？深圳的？有警方跟进么？搞微博自杀直播？	5	5	5	1	1	1	0	0	0	0	0	0	0	0	0
2	2	35	我是没看明白什么意思，但是我想说，如果是为了爱情，我觉得不值！人生是为自己而活的，如果是你自己决定的，那么，如果你已经把之后的事都考虑和准备充分了，那这样做我无话可说//@宅腐十三:在校内上看到的，说是围脖直播自杀..？特地来围观。（原谅我三俗...	2	2	2	4	4	4	1	1	1	0	0	0	4	4	0
2	2	27	忍一忍就过了 //@银发的小卷子:第一次见到直播自杀的，不知道有报警的没？你能活下去就好好活，真活不了那也没办法。为了所谓的爱情寻死觅活的人我一直都看不起。小伙子祝你好运。 //@宅腐十三:在校内上看到的，说是围脖直播自杀..？特地来围观。（原谅我三俗...	5	2	5	4	4	4	6	6	6	0	0	0	0	0	0
2	1	3	生命，赶快查一下 //@艺术工作者梁克刚:@老沉@微博小秘书 赶快查查这个人的注册资料向深圳警方报警，救人要紧啊。 //@艺术工作者梁克刚:@深圳公安 //@艺术工作者梁克刚:刚看到，好像是位深圳的网友直播自杀，有谁能过问一下，救人要紧！@平安深圳	5	5	5	1	1	1	0	0	0	0	0	0	0	0	0
2	1	4	直播自杀？	2	2	2	1	2	3	0	0	0	0	0	0	0	0	0
2	2	27	刚才还哭的梨花戴雨，突然看见微博上有人直播自杀，割破的手腕，地上一把血淋淋的刀。。。呆了，我想。。我现在应该老老实实睡觉。	1	1	1	3	3	3	0	0	0	0	0	0	0	0	0
2	2	35	好可怕。A。!!!!不痛嗎 //@银发的小卷子:第一次见到直播自杀的，不知道有报警的没？你能活下去就好好活，真活不了那也没办法。为了所谓的爱情寻死觅活的人我一直都看不起。小伙子祝你好运。 //@宅腐十三:在校内上看到的，说是围脖直播自杀..？特地来围观。（原谅我三俗...	2	2	2	3	3	3	0	0	0	0	0	0	0	0	0
2	1	7	直播自杀0.0？啊啊啊120啊//@老太太抹口红V:有人直播自杀，快去打120啊//@阿焦先生:现在自杀还要发微博...何等的微博控啊~希望能帮到这孩子 //@kevin金:广州的同学行动起来 //@tim0802:据我对此人的关注对象分析，@桃生小鸟--婷妞 ，应该是知情人//@优家画报小amy:转了，救人啊！	5	5	5	1	1	1	0	0	0	0	0	0	0	0	0
2	1	7	救人要紧，警方行动 //@c_a_s_u_a_l:赶紧 @微博小秘书 新浪先查IP地址，得到具体位置让深圳当地警方去寻找啊！！快快快//@R先森: 天吶 救人要緊呀！！！//@艺术工作者梁克刚:刚看到，好像是位深圳的网友直播自杀，有谁能过问一下，救人要紧！@平安深圳@李承鹏 @姚晨 @杨幂	5	5	5	1	1	1	0	0	0	0	0	0	0	0	0
2	2	3	矮油救人 //@小山Kyon:兄弟您这是作甚啊…… 拍照传到电脑里然后传上来……多麻烦啊，吃个士力架撑一下吧，有没有认识他的？快去救人吧//@银发的小卷子:第一次见到直播自杀的，不知道有报警的没？你能活下去就好好活，真活不了那也没办法。为了所谓的爱情寻死觅活的人我一直都看不起。小伙子祝你好运。	5	5	5	1	1	1	0	0	0	0	0	0	0	0	0
2	2	3	不是吧！！！ //@色色猴:我操！神马情况？深圳的？有警方跟进么？搞微博自杀直播？	2	2	2	3	3	3	0	0	0	0	0	0	0	0	0
2	2	36	转了转了，我说。别啊！ //@艺术工作者梁克刚:@深圳公安 //@艺术工作者梁克刚:刚看到，好像是位深圳的网友直播自杀，有谁能过问一下，救人要紧！@平安深圳	5	5	5	1	1	1	0	0	0	0	0	0	0	0	0
2	1	27	真的是自杀直播啊！不要想不开！命是自己的！ //@Amy_chocolate:。。。什么世界。。。 //@墨迹兔子:!!!!割腕...绝对受到刺激了 //@ZengerTao: 给力。。 //@hellosh68:怎么自杀了[晕] //@菟几菲菲不要变肥肥:！！！ //@推墙越狱:！！！	5	5	5	1	1	1	0	0	0	0	0	0	0	0	0
2	2	3	边写东西边围观，看到一直播自杀的，血淋淋的图片！人有选择死亡的权利，不想追问为嘛干傻事这样于事无补的问题。不过想问：为嘛要直播？“死给你看”的加强版？别出心裁的告别仪式？上回就围观转发一直播自杀的，万民齐动员围脖救人。这又来了，真担心自杀直播会成流行趋势。好好活着或静静离去吧！	1	1	1	4	4	4	8	8	2	0	0	0	0	0	0
2	2	3	好疼。。。 //@人大校友://@田佳佳:！！//@色色猴:我操！神马情况？深圳的？有警方跟进么？搞微博自杀直播？	2	2	2	1	1	3	0	0	0	0	0	0	0	0	0
2	2	35	@宅腐十三:回复 @堅決不跳戀循的則紗 :我其实对那家伙..什么也不希望，顺其自然，人应该爱自己的生命，生命中才会有人来爱你，我纯粹是三俗去围观的... // @堅決不跳戀循的則紗 :轉了有10分鐘了。。。希望那傢伙沒事 // @宅腐十三 :在校内上看到的，说是围脖直播自杀..？特地来围观。（原谅我三俗...	2	2	2	4	4	4	9	9	1	0	0	0	0	0	0
1	2	35	滚泥马|||自杀还有心情直播？！极品！！！！ //@宅腐十三:在校内上看到的，说是围脖直播自杀..？特地来围观。（原谅我三俗...	2	2	2	4	4	4	3	3	3	0	0	0	0	0	0
2	1	7	一上微薄就见到有人玩自杀直播，我不想说什么，只是很佩服这哥们失恋自杀也要拍张照片上微薄，这是多么蛋疼的事……	1	2	1	4	4	4	3	3	2	0	0	0	0	0	0
2	2	35	刚目睹了一微博直播自杀历程。博主[极地天朝]。21点56分上传割腕照片，是个男性手腕；17分钟前更新，说是已包扎好伤口，对个人的行为引发围观感到抱歉，并谢谢博友的关心。在我发这条微博时他已经删除了割腕照片。	1	1	1	2	2	2	0	0	0	0	0	0	0	0	0
2	3	36	刚自杀直播的，虚惊了。这年头自杀都没常识了，血液不在温水里很容易凝固，电影里自杀的人都躺浴缸里，就是为了伤口能源源不断的出血。但死的慢，某书有介绍，用圆形pizza刀，顺脖子横切二公分深一圈，死的非常快。ps：人生游戏，就一条命，满血满蓝好好活着吧，条空不能原地复活，over了	2	2	1	4	4	4	2	2	2	0	0	0	0	0	0
2	2	3	临睡前看到个微博直播自杀的[吐] 为了不爱你的人值得么！现在还有这么傻这么自私的人！想想你爸你妈好么！	1	1	1	4	4	4	7	7	1	0	0	0	0	0	0
2	1	35	直播自杀神马的……就这么想被人关注么？心态不正，这人只是来吸引群众眼球的吧（毒舌脸）一个人一心求死的话，就直接从富士康顶楼跳下来了，怎么也不会在人来人往的地方做出跳楼的样子来要求加工资←和这个道理差不多，这些赚够同情心就拍拍屁股说“哎哟我不想死了”的烂货真是太该死了（喂	6	6	6	4	4	4	4	4	4	1	1	1	0	0	0
1	1	27	我对于想自杀并且爱秀自杀的人的态度一贯是：爱死不死。[酷]	6	6	6	3	3	2	0	0	0	0	0	0	4	0	4
2	2	7	又脑残吖?//@Winnie小朋友:直播自杀?微博唔系甘用的!老友,生命诚可贵啊… // @李氏安娜 :见到都惊！傻的~ // @恐怖熱線 :这…起鸡皮了 // @沒那麼簡單Mila :[生病] // @KiBo祺寶 : // @Monster_Greed : // @龙龙有话说	2	2	2	4	4	4	1	1	1	0	0	0	0	0	0
2	2	7	wow吧有人直播自杀= =.......这是什么社会？	1	1	1	3	3	3	0	0	0	0	0	0	0	0	0
2	2	35	卧槽！豆瓣有人自杀直播！！！麻痹的……真是拿生病当儿戏吗我说！！！！！ http://sinaurl.cn/h5udkh	1	5	1	4	4	4	2	2	2	0	0	0	0	0	0
2	2	27	在豆瓣有人直播自杀，看着看着总觉得劝说的人除了"你这样是死不了的"能听之外…那些话语真的太过苍白无力了。	1	1	1	1	1	1	0	0	0	0	0	0	0	0	0
2	2	28	上次天涯网友集体抢救自杀直播贴的楼主，我正巧赶上了。今天豆瓣网友集体抢救自杀直播贴的楼主，我又赶上了。每次都在深夜，看来深夜党都肩负着拯救苍生的重担！顺便甩上自杀直播贴地址：http://sinaurl.cn/h5udkh	1	1	1	2	2	2	0	0	0	0	0	0	0	0	0
2	2	12	半夜上网为什么总是会感到阵阵的饥饿感……在豆瓣巧遇直播自杀贴，希望这只是那个女孩的一场闹剧。	1	1	1	1	1	1	0	0	0	0	0	0	0	0	0
1	1	3	在豆瓣看到自杀直播贴……不知道怎么回事内心无比狂躁。http://sinaurl.cn/htKSSG	1	1	1	3	3	3	0	0	0	0	0	0	0	0	0
2	1	24	自杀直播。。。。	1	1	1	3	3	3	0	0	0	0	0	0	0	0	0
2	1	3	昨天提到的豆瓣自杀直播贴女孩已被救活：http://sinaurl.cn/h5gxjr 看来豆瓣也算是一个真是残酷的地方，不管怎样，活过来就好。	3	3	3	2	2	2	0	0	0	0	0	0	0	0	0
2	2	11	豆瓣最近怎么了，自杀直播贴，自杀遗书。。。好好过日子才是真理，尽管这日子十分难过，你over了就什么也没有了额[熊猫]	6	6	6	4	4	1	1	1	0	0	0	0	0	0	0
2	1	8	微博秀自杀？搞笑，好吧，我无情，我麻木，我冷血。我始终觉得，做为一个成年人，无论做什么事都应三思，然后决定是否要做，当决定要做时就不要后悔，要为自己当时的决定负责。因为你本有足够的时间考虑，而你凭一时脑热做了，那么你根本没有后悔的理由，连后悔的资格也没有。	2	6	2	4	4	4	2	2	2	0	0	0	0	0	0
2	2	7	3月6日23:43，一个网名叫“门耳”的杭州女孩在一网站论坛直播自杀：“姐现在喝了半杯芝华士，打算吃40颗泰诺。你们有什么想说的？”…… 吃泰诺能自杀？偶孤陋寡闻了 还停留在安眠药的思维定势里。。。。	2	2	2	2	2	2	0	0	0	0	0	0	0	0	0
2	2	35	[偷笑] 可笑的'网上直播自杀行为' 多见发生在非主流少年身上	6	6	6	4	4	4	11	11	11	0	0	0	0	0	0
2	1	27	靠，真的假的？？ //@新浪F1行云:认证用户，应该可以立即联系到本人哦 //@yangfan:微博直播自杀？？太可怕了吧，赶紧分析一下IP救人吧。。。	2	2	2	4	3	4	4	0	4	0	0	0	0	0	0
2	1	27	赶紧救人啊//@新浪F1行云:认证用户，应该可以立即联系到本人哦 // @yangfan :微博直播自杀？？太可怕了吧，赶紧分析一下IP救人吧。。。	5	5	5	1	1	1	0	0	0	0	0	0	0	0	0
2	1	27	现在流行微博直播自杀？？？ //@Ricky5555:我去~~~~这是真想死还是求粉丝？[晕][晕][晕][晕][晕]玩真的？生活还是很美好的，好好活着吧！	2	2	2	3	3	4	0	0	11	0	0	0	0	0	0
2	2	3	活着比啥子都重要！ //@yuki_Orange:汗，为毛想不开？ //@Snow爱狗狗:！！！晕，微薄直播自杀？？	5	5	5	1	1	1	0	0	0	0	0	0	0	0	0
2	2	27	什么情况啊？？？[思考] //@李小西西西西:口子太浅，死不了的 //@金牛座的花花:为爱自杀，傻子！ //@新浪F1行云:认证用户，应该可以立即联系到本人哦 //@yangfan:微博直播自杀？？太可怕了吧，赶紧分析一下IP救人吧。。。	2	2	2	1	2	1	0	0	0	0	0	0	0	0	0
2	1	19	玩真的啊……//@医女笔记:又来一割静脉，直播自杀党你们无不无聊。。。 // @mara拉 :妈呀……小图都吓了一大跳= = // @新浪F1行云 :认证用户，应该可以立即联系到本人哦 // @yangfan :微博直播自杀？？太可怕了吧，赶紧分析一下IP救人吧。。。	2	2	2	3	3	3	0	0	0	0	0	0	0	0	0
2	1	3	我靠，不带这么玩的。 //@yangfan:微博直播自杀？？太可怕了吧，赶紧分析一下IP救人吧。。。	2	2	2	3	3	3	0	0	0	0	0	0	0	0	0
2	2	28	神经了吧 //@张寒Tracy:我去，生命是儿戏吗，那个兔耳朵形状的影子是毛啊 //@yangfan: 微博直播自杀？？太可怕了吧，赶紧分析一下IP救人吧。。。	2	2	2	4	4	4	11	11	11	0	0	0	0	0	0
2	1	12	先不论真假 转发救人啊 //@落叶菲雪://@Pandarea:=.=什么情况？ //@舍瓦其谁:[挖鼻屎] 番茄酱不错 //@搬不动的小强:真的？假的啊。。。。//@张寒Tracy:我去，生命是儿戏吗，那个兔耳朵形状的影子是毛啊 //@yangfan: 微博直播自杀？？太可怕了吧，赶紧分析一下IP救人吧。。。	5	5	5	1	1	1	0	0	0	0	0	0	0	0	0
2	2	16	不是吧？知道的赶快联系一下······· //@新浪F1行云:认证用户，应该可以立即联系到本人哦 //@yangfan:微博直播自杀？？太可怕了吧，赶紧分析一下IP救人吧。。。	5	5	5	1	1	1	0	0	0	0	0	0	0	0	0
2	2	35	KAKAKAKA 今天微薄上两人在直播自杀 最后证明还是真事。。。 既然都2012 大家也别折腾了 生活还是美好的 把每一天当最后一天过 自杀动刀都显费事了 PS:@小Ken在路上 去巴厘岛好好过2012啊 多拍点照回来啊 某只农村人说那里动乱不陪我去啊 傻X有木有 傻X有木有	2	1	2	2	2	4	0	0	1	0	0	0	0	0	0
2	2	3	演员作秀，怎么经记人也跟着折腾，微博直播自杀过程，起了很坏的示范	2	2	2	4	4	4	8	8	8	1	1	0	0	0	0
2	1	27	120.。。。。。。。。。。 //@吵闹:赶紧救人～～～ //@小象椰子:什么情况还发微博真是的[哼] //@新浪F1行云:认证用户，应该可以立即联系到本人哦 // @yangfan :微博直播自杀？？太可怕了吧，赶紧分析一下IP救人吧。。。	5	5	5	1	1	1	0	0	0	0	0	0	0	0	0
2	2	27	做戏吧?!番茄酱洒少了~iphone的兔子套将戏暴露了 //@金牛座的花花:为爱自杀，傻子！ //@新浪F1行云:认证用户，应该可以立即联系到本人哦 //@yangfan:微博直播自杀？？太可怕了吧，赶紧分析一下IP救人吧。。。	2	2	2	4	4	4	4	4	4	1	1	0	0	0	0
2	1	7	又是这样！！！哪里？ ？？//@记者王志明:哪里的？ //@双人徐小鱼:救人！//@搬不动的小强:真的？假的啊。。。。//@张寒Tracy:我去，生命是儿戏吗，那个兔耳朵形状的影子是毛啊 //@yangfan: 微博直播自杀？？太可怕了吧，赶紧分析一下IP救人吧。。。	5	5	2	1	1	1	0	0	0	0	0	0	0	0	0
2	1	27	天啊...... //@小透wendy:炒作吧。。 //@小象椰子:什么情况还发微博真是的[哼] //@新浪F1行云:认证用户，应该可以立即联系到本人哦 //@yangfan :微博直播自杀？？太可怕了吧，赶紧分析一下IP救人吧。。。	2	2	2	3	3	3	0	0	0	0	0	0	0	0	0
2	2	3	呀，还是小兔兔的手机壳呢，但愿不是真的[囧] //@Ina-碌碌: 有戏传媒？快找公司的人问问。 //@康乐: @来去之间 @丽娜 // @阿甘 :天啊，是真是假？ // @yangfan :微博直播自杀？？太可怕了吧，赶紧分析一下IP救人吧。。。	2	2	2	1	1	1	0	0	0	0	0	0	0	0	0
1	2	3	我说姑娘你是有多想红，从割脉到包扎好，只用了39分钟！！这已近是围脖上第几次现场直播自杀的了，到最后都特么没死！好吧，我邪恶！[怒骂]	2	2	2	4	4	4	4	4	4	1	1	1	0	0	0
2	1	27	这。。。。。 //@吵闹:赶紧救人～～～ //@小象椰子:什么情况还发微博真是的[哼] //@新浪F1行云:认证用户，应该可以立即联系到本人哦 // @yangfan :微博直播自杀？？太可怕了吧，赶紧分析一下IP救人吧。。。	2	2	2	3	3	3	0	0	0	0	0	0	0	0	0
2	2	3	这也直播 //@笛茵:爱凤的那个兔子套儿啦 = = @平安北京 也不知道这孩子住哪儿，不厚道地指出，这种割法死不了人的。。。 // @张寒Tracy :我去，生命是儿戏吗，那个兔耳朵形状的影子是毛啊 // @yangfan : 微博直播自杀？？太可怕了吧，赶紧分析一下IP救人吧。。。	2	2	2	4	3	4	3	0	11	0	0	0	0	0	0
2	2	20	不是吧，人在哪里？赶紧止血~~ //@闹海老船长://@新法制报全来龙:恐怖啊 //@记者王志明:哪里的？ //@双人徐小鱼:救人！//@搬不动的小强:真的？假的啊。。。。//@张寒Tracy:我去，生命是儿戏吗，那个兔耳朵形状的影子是毛啊 //@yangfan: 微博直播自杀？？太可怕了吧，赶紧分析一下IP救人吧。。。	5	5	5	1	1	1	0	0	0	0	0	0	0	0	0
2	2	7	新浪能管找人麼?//@子瑜的围脖:会不会是炒作求关注啊？这样自杀，一会儿血就干了，而且她还用毛巾垫着，在乎死相的人是不会选择割腕的，割腕的人会把手放在温水池里。 // @新浪F1行云 :认证用户，应该可以立即联系到本人哦 // @yangfan :微博直播自杀？	5	5	5	1	1	1	0	0	0	0	0	0	0	0	0
2	2	16	又见到一起微博直播自杀，死都不怕还有什么可怕的！再说真想死就不会直播，藐视！	1	2	1	4	4	4	9	9	4	0	0	0	0	0	0
2	2	35	这个人疯了吧？？ //@清水瑜儿:微博直播自杀?? //@陈志朋 : //@巨春雷 :微博无敌，警察已经去她所在假日酒店了！	2	2	2	4	4	4	11	11	11	0	0	0	0	0	0
2	2	27	什么情况啊？有认识的人吗？救人啊！ //@闹海老船长://@新法制报全来龙:恐怖啊 //@记者王志明:哪里的？ //@双人徐小鱼:救人！//@搬不动的小强:真的？假的啊。。。。//@张寒Tracy:我去，生命是儿戏吗，那个兔耳朵形状的影子是毛啊 //@yangfan: 微博直播自杀？？太可怕了吧，赶紧分析一下IP救人吧。。。	5	5	5	1	1	1	0	0	0	0	0	0	0	0	0
2	1	3	我在纳闷这个影子是什么呢 //@BJ小牛:这样死不了，第一，是否割对地方不确定；第二，要泡在温水里才可以让血液不断流出，这样暴露于空气，很快血小板就会凝结了。其实自杀是个技术活儿//@光头小逸:看了微博上的自杀直播，看了半天居然没死。	2	2	2	2	2	2	0	0	0	0	0	0	0	0	0
2	2	27	看这投影 应该是那个兔子耳朵的iPhone4套子吧！ //@可爱小13:炒作 //@SCC可乐:微博直播自杀。。。这特么狠了点吧。。。 [挖鼻屎][挖鼻屎]	2	2	2	2	2	2	0	0	0	0	0	0	0	0	0
2	1	26	这TMD是真是假？？？！！！//@SCC可乐:微博直播自杀。。。这特么狠了点吧。。。	2	2	2	3	3	3	0	0	0	0	0	0	0	0	0
2	1	3	伦家已经止血包扎了(･･;) //@董铮不拔一毛: //@SCC可乐:微博直播自杀。。。这特么狠了点吧。。。	2	2	2	4	4	4	4	4	4	0	0	0	0	0	0
2	1	35	= =敢照的更吓人点吗? //@子瑜的围脖:会不会是炒作求关注啊？这样自杀，一会儿血就干了，而且她还用毛巾垫着，在乎死相的人是不会选择割腕的，割腕的人会把手放在温水池里。 // @新浪F1行云 :认证用户，应该可以立即联系到本人哦 // @yangfan :微博直播自杀？？太可怕了吧，赶紧分析一下IP救人吧。。	2	2	1	2	2	4	0	0	8	0	0	0	0	0	0
2	1	7	真想死就砍，不要割，割是很难死的 //@KARL_LAMBORGHINI:哎...做人要有点担当啊...父母怎么办？ //@SCC可乐:微博直播自杀。。。这特么狠了点吧。。。	2	2	2	2	2	3	0	0	0	0	0	0	0	0	0
2	2	35	絕對割的是靜脈 割到動脈還能發圍脖？孩子珍惜生命吧 //@趙小昊: //@SCC可乐:微博直播自杀。。。这特么狠了点吧。。。	2	2	2	1	1	1	0	0	0	0	0	0	0	0	0
2	1	4	。。。 //@胡霈龙:冲动 // @小青叶子kikima125 :睡一半醒了看见这个不得不转！真傻的女孩！ // @亜纪小姐Aki :这应该死不了吧！ // @SCC可乐 : 微博直播自杀。。。这特么狠了点吧。。。	2	2	2	3	3	3	0	0	0	0	0	0	0	0	0
2	2	24	昨晚我跟某人说：我靠，居然有人在微博上直播自杀，瞅瞅割的这腕，应该蛮有成就感的吧，多痴情多纯情；某人说自杀就是痴情这让别的自杀的人情何以堪；我说非诚一里舒淇不也自杀吗？某人说可不是每个人都是舒淇啊；我说自杀面前人人平等，不带搞特殊的。。。。。。。	1	1	1	2	2	4	0	0	10	0	0	0	0	0	0
2	1	7	奶奶的，今天百度贴吧又出现一位直播自杀的，昨天那位是零点，今天这位号称一点，傻逼怎么这么多？	2	2	1	3	3	4	0	0	1	0	0	0	0	0	0
2	1	34	好像是直播自杀啊。。。求救啊	5	5	5	1	1	1	0	0	0	0	0	0	0	0	0
2	2	4	有上海的朋友认识他吗》这个女孩在现场直播自杀··大家帮帮他吧	5	5	5	1	1	1	0	0	0	0	0	0	0	0	0
2	2	27	天啊！！！ //@俞雷:我的天，在直播自杀，怎么这么想不开呢，@微博小秘书 ，救人要紧，赶快查IP报警。@老沉	2	2	2	3	3	3	0	0	0	0	0	0	0	0	0
2	2	4	救人啊[吃惊] //@SJ翔宇:天，这不是闹着玩的吧！~~ //@林嘉鹏:我的天!!!生命最重要!查IP,救人! //@俞雷:我的天，在直播自杀，怎么这么想不开呢，@微博小秘书 ，救人要紧，赶快查IP报警。@老沉	5	5	5	1	1	1	0	0	0	0	0	0	0	0	0
2	1	19	@平安吴江 @独墅湖公安-高华艳 这个人微博直播自杀，你们能不能通过IP查到她地址啊。。。	5	5	5	1	1	1	0	0	0	0	0	0	0	0	0
2	2	34	就想不开了。。。貌似是个年轻的生命，她应该是想获救的吧。。 //@蚊子king://@俞雷:我的天，在直播自杀，怎么这么想不开呢，@微博小秘书 ，救人要紧，赶快查IP报警。@老沉	2	2	2	4	4	4	1	1	1	0	0	0	0	0	0
2	1	7	看开点啊！ //@派代网李成东:不会吧，这是干嘛呢？赶紧救人啊！！！ //@俞雷:我的天，在直播自杀，怎么这么想不开呢，@微博小秘书 ，救人要紧，赶快查IP报警。@老沉	5	5	5	4	4	4	1	1	1	0	0	0	0	0	0
2	2	4	这个开不得玩笑也，，，死好痛哦 //@半小拍:救人啊[吃惊] //@SJ翔宇:天，这不是闹着玩的吧！~~ //@林嘉鹏:我的天!!!生命最重要!查IP,救人! //@俞雷:我的天，在直播自杀，怎么这么想不开呢，@微博小秘书 ，救人要紧，赶快查IP报警。@老沉	5	5	5	4	1	4	2	0	2	0	0	0	0	0	0
2	2	36	？？？ //@派代网李成东:不会吧，这是干嘛呢？赶紧救人啊！！！ // @俞雷 :我的天，在直播自杀，怎么这么想不开呢， @微博小秘书 ，救人要紧，赶快查IP报警。 @老沉	2	2	2	3	3	3	0	0	0	0	0	0	0	0	0
2	1	5	只想跟博主说.看看你自我介绍那6个字.你说你可以对别人做到这6个字.怎么就不能对自己做到？ //@派代网李成东:不会吧，这是干嘛呢？赶紧救人啊！！！ //@俞雷:我的天，在直播自杀，怎么这么想不开呢，@微博小秘书 ，救人要紧，赶快查IP报警。@老沉	5	5	2	1	1	4	0	0	1	0	0	0	0	0	0
2	1	3	上海的，赶紧帮拨110吧？不管真假 //@联通3G改变移动生活:这个，谁能帮忙？ //@于老鱼:我以为在开玩笑，原来是真的！！救人！！！ //@俞雷:我的天，在直播自杀，怎么这么想不开呢，@微博小秘书 ，救人要紧，赶快查IP报警。@老沉	5	5	5	1	1	1	0	0	0	0	0	0	0	0	0
2	2	7	不会吧！？干嘛呢？ //@SJ翔宇:天，这不是闹着玩的吧！~~ //@林嘉鹏:我的天!!!生命最重要!查IP,救人! //@俞雷:我的天，在直播自杀，怎么这么想不开呢，@微博小秘书 ，救人要紧，赶快查IP报警。@老沉	2	2	2	3	3	3	0	0	0	0	0	0	0	0	0
2	2	3	回复 @茜吉尔:en 我也这么认为 咱们这么想是不是要被拍？[委屈] //@茜吉尔:我多句嘴，所有网络直播自杀过程的，大约该是有两种心态：要么，这就是个变态，享受别人因为ta的自虐难过痛苦的心情；要么，就是不想死，在做秀！ //@孟陌陌:啊~ 急转！	6	6	6	4	4	4	4	4	4	1	1	1	0	0	0
2	2	21	对@地主陆 说：你认不认识@我是冰块的啊？她在微博里直播自杀，你快去教她啊！	5	5	5	1	1	1	0	0	0	0	0	0	0	0	0
2	2	12	又一个直播自杀的，哎!	1	1	1	1	1	1	0	0	0	0	0	0	0	0	0
2	1	21	直播自杀！此人郑逸芬 021-54561918 请上海的网友帮忙打110 //@liyan1357:吓死人了！傻啊！什么事都是小事！命最重要！赶快打急救电话！	5	5	5	1	1	1	0	0	0	0	0	0	0	0	0
2	2	17	本来已经准备关机睡觉呀，习惯性的刷机围脖，没想到赶上了一个“自杀直播”帖，第一次经历这样的直播，现在感情很复杂。希望@我是冰块 做的并非真的，希望这只是一场秀。世界如此美好，请珍爱生命。就算真想死也请你找个安静点的地方安静的离去，不是让这么多人担心你。	1	2	1	4	4	4	8	8	7	0	0	0	0	0	0
2	2	27	活着就有希望~ //@华杉2009:朋友！还记得去年今日你有什么痛苦吗？明年今日你也不会记得今天的痛苦。一切都会成为过眼烟云，明天有无限可能，关键是你得活着。//@函馆:有人直播自杀，请认识这位用户的朋友立即报警，该用户的归属地标注为上海徐汇区，请关注！	5	5	5	1	1	1	0	0	0	0	0	0	0	0	0
2	2	34	不得不转 //@噹沐頭:不会吧 //@他們叫我砂子:请兄弟姐妹们赶紧转发，寻找认识这个人的朋友或者查出此人IP报警。此人正在微博直播自杀。救人要紧，不管真假，快转。	5	5	5	1	1	1	0	0	0	0	0	0	0	0	0
2	2	3	啥情况？ //@王皛:没你不热闹，快劝劝！ // @唐若丁 : 又微博直播自杀的？	2	2	2	2	2	2	0	0	0	0	0	0	0	0	0
2	2	3	不要再这样，不好玩的//@于老鱼:我以为在开玩笑，原来是真的！！救人！！！ // @俞雷 :我的天，在直播自杀，怎么这么想不开呢， @微博小秘书 ，救人要紧，赶快查IP报警。 @老沉	2	2	2	4	4	4	2	8	2	0	0	0	0	0	0
2	2	3	@我是冰块 这个女子在直播自杀过程！认识的救救她！	5	5	5	1	1	1	0	0	0	0	0	0	0	0	0
2	1	9	上海一女子微博直播自杀过程，这个世界疯掉了：http://weibo.com/1733239683	2	3	1	3	2	3	0	0	0	0	0	0	0	0	0
2	2	27	这个人家里跟我好像。。。 //@函馆:有人直播自杀，请认识这位用户的朋友立即报警，该用户的归属地标注为上海徐汇区，请关注！	2	2	2	2	2	3	0	0	0	0	0	0	0	0	0
2	2	27	夸张了点吧 //@张晔Nicole:一定救回来啊！ //@俞雷:我的天，在直播自杀，怎么这么想不开呢， @微博小秘书 ，救人要紧，赶快查IP报警。 @老沉	2	2	2	3	3	4	0	0	2	0	0	0	0	0	0
2	1	7	回复 @箫寒雪:之前早有过。花自漂零花自去，终了还要他人关注的，一般是用这种方式表达情感或情绪。要么是炒作。个人观点。 //@箫寒雪:胡老师，微博上正在疯传上海一女子正在直播自杀全过程，您怎么看这种现象呢？	6	6	6	4	2	4	4	0	4	1	1	1	0	0	0
2	2	13	微博直播自杀什么的，大家就不要疯狂转发了，想死就满足让她死了吧，不是真想死你们还陪她玩儿？	2	6	2	4	4	4	4	4	4	0	0	0	4	4	0
2	1	27	你真敢。。。。直播自杀-_-#	2	2	2	3	3	3	0	0	0	0	0	0	0	0	0
2	2	19	又亲历了一起微博直播自杀被救事件。"你去死好了！""我想死的心都有了。"这都是我平常挂在嘴边的话，但其实真的胆小，再抑郁的日子里，都不敢去死。 //@地主陆:你吓死我们了！	1	1	1	3	3	3	0	0	0	0	0	0	0	0	0
2	1	7	围脖我滴神额！还直播自杀！ //@马日拉:有人自杀，新浪是否应该直接将IP地址或者绑定的电话号码的那个等信息给到上海公安？？ @水洋 @曹增辉	2	2	2	3	3	3	0	0	0	0	0	0	0	0	0
2	2	34	来得及么？ //@行报:快快快快。。。帮忙啊 //@他們叫我砂子:请兄弟姐妹们赶紧转发，寻找认识这个人的朋友或者查出此人IP报警。此人正在微博直播自杀。救人要紧，不管真假，快转。	2	2	2	1	1	1	0	0	0	0	0	0	0	0	0
2	1	35	油菜花开放的季节，脑膜炎爆发的时节，各种傻逼在微博里做自杀直播~ 受不了。。。你们死得起，看的人伤不起！！！	6	6	6	4	4	4	8	8	8	0	0	0	0	0	0
2	1	27	不以死亡为目的的晒自杀，就是骗关注！ #观渣浪有感#	6	6	6	4	4	4	4	4	4	1	1	1	0	0	0
2	2	27	昨晚有人微博直播自杀~	3	3	3	2	2	2	0	0	0	0	0	0	0	0	0
2	1	27	那个微博直播自杀的死了没？？	2	2	2	1	1	1	0	0	0	0	0	0	0	0	0
2	1	27	这年头微博还有人直播自杀得 不过想想如果在自杀和他杀里 我还是选他杀比较好 但肯定死得不舒服 自杀么还好点 安眠药吃吃直接睡死 像什么跳楼啊什么的有疼痛性的还是算了 选他杀么肯定是怕死不想死 反正死前至少也要和他杀的那个它搏斗一下 别死得那么窝囊 不管它是谁或是大自然还是什么 爷和你拼命	6	6	6	4	4	4	9	9	9	0	0	0	0	0	0
2	2	8	打开扣扣，闪动着的是各谩骂。亲爱的朋友们，在你们的眼里我真的那么了不起吗，了不起到可以让人去生去死的程度吗？你们觉得我要像她这样，是要割多少次腕，死多少次才能够也让你们像相信她一样不问任何原委的相信我呢…操你妹的以后你们全部给我滚远点，滚去看怎么死都死不了的自杀秀！马利隔壁的！	2	2	2	4	4	4	4	4	4	0	0	0	0	0	0
2	1	33	#亲爱的我想对你说#这就如同微博直播自杀一样，在这里说，是很虚伪的。真正想自杀的人是不会让人知道的，比如张国荣，很痛快就了结了。告诉别人的目的就是期盼有人来救，这叫自杀吗，这是做作。所以这里对亲爱的说的话，一样的虚伪。	6	6	6	4	4	4	4	4	4	1	0	2	0	0	0
1	1	33	#亲爱的我想对你说#谁收到这里的“说”，请别感动，这是玩的。就像以后如果看到谁玩微博直播自杀，那我们不应为他美急，送上一句“一路走好”，就是我们应该做的。	6	6	6	4	4	4	4	4	2	0	0	0	5	4	5
2	1	7	在微博上和袁岳，郑渊洁，桑兰，月光博客，网上的那点事，苏湘迅，黄继新，中国之声雨亭等还有其他大佬们对过话，关注过济南女微博自杀直播(被救了)，作为草根，我算是真正的＃微博控＃了，忘了她吧，淡了她吧，我的评论数早破万了！	1	1	1	1	1	2	0	0	0	0	0	0	0	0	0
2	2	7	自杀直播??天!!!!她的粉丝们会去救她吗?希望平安!	5	1	5	1	1	3	0	0	0	0	0	0	0	0	0
2	1	3	我靠，有人知道是谁吗 //@鱼溟:快转//@付东川:我擦，直播自杀啊？？？不带这样的！！ // @张泉灵 :来不及核实了，谁认识这个女孩，迅速找到她，证实她还好！ @平安北京	2	2	2	1	1	1	0	0	0	0	0	0	0	0	0
2	1	14	天哪。自杀秀。//@邱启明：回复 @士大夫王:好办法。 //@士大夫王:联系她围脖前10名好友中带V的，没准有认识 //@邱启明： //@张泉灵:来不及核实了，谁认识这个女孩，迅速找到她，证实她还好！ @平安北京 //@邱启明: //@张泉灵:来不及核实了，谁认识这个女孩，迅速找到她，证实她还好！ @平安北京	2	1	2	3	3	3	0	0	0	0	0	0	0	0	0
2	2	34	男子网上直播自杀自缢身亡全纪录 http://t.cn/h4611Z	3	3	3	2	2	2	0	0	0	0	0	0	0	0	0
2	2	3	直播自杀的人，伤不起啊	6	6	6	3	3	4	0	0	2	0	0	0	0	0	0
2	2	36	回复@罗红钦:拨西安区号＋110 //@罗红钦:于老师，西安有博友正在微博直播自杀。。。。。。就是此刻，，流了很多很多血。。。联系不上西安公安。。。。 //@于建嵘:为何不打电话报警呢	5	5	5	1	1	1	0	0	0	0	0	0	0	0	0
2	1	7	直播自杀？这样是什么心态？@xxsb烧鹅 //@当卡滋遇上贾宝妍:他围脖另一张好血腥，不管真假，转了再说。//@杜子建：西安的朋友，请报警！呼叫陕西警方。//@吕建明jimmylui：西安的，赶快报警！	2	6	2	4	4	4	11	11	11	0	0	0	0	0	0
2	1	34	我靠自杀直播?有没有人报警啊!	5	5	5	1	1	1	0	0	0	0	0	0	0	0	0
2	1	3	真尼玛是什么人都有，竟然有人在微薄上直播自杀，SB到家了，可怜人，无语。[怒]	2	2	2	4	4	4	2	3	2	0	0	0	0	0	0
2	1	27	自杀直播。是想死还是不想死。	6	6	6	4	4	4	4	4	11	0	0	0	0	0	0
2	2	28	第一次见证自杀直播！！！珍爱生命啊~ //@chenping17005:@华西都市报 麻烦你们能不能找到西安的媒体救救他哦 //@警色无限:大家来救救他吧！ //@怣落旳噷跡fly :各位 #西安# 的朋友谁认识 @二灬毛 快去救他吧！再晚就来不及了！ @在西安	1	1	1	1	1	1	0	0	0	0	0	0	0	0	0
2	2	35	刚才有看到一条围脖直播自杀的，割腕。我说你嫌慢的话爬个十来楼跳下来就行了，绝对快！看不起那些自杀的人，不过活着的确要比去死更需要勇气，所以你还是不要浪费资源了，一路走好~希望你妈可以忘记她生过这个废柴！	1	6	1	4	4	4	9	9	9	0	0	0	0	0	0
1	2	28	@西安公安 快点救救这想不开的人啊！ //@wondias:第一次见证自杀直播！！！珍爱生命啊~ //@chenping17005:@华西都市报 麻烦你们能不能找到西安的媒体救救他哦 //@警色无限:大家来救救他吧！ //@怣落旳噷跡fly :各位 #西安# 的朋友谁认识 @二灬毛 快去救他吧！再晚就来不及了！ @在西安	5	5	5	1	1	1	0	0	0	0	0	0	0	0	0
2	1	7	靠~还有人微博直播自杀过程的？？ //@杜子建:就算他妈的是在表演，也得报警，玩票是会遭天谴的。报警是对的。//@李嘉庚：我宁可相信他是在表演自杀//	2	2	2	3	3	4	0	0	11	0	0	0	0	0	0
2	1	27	对@任志强 说：任老师，您围脖人气高，请帮忙转发此人围脖，此人在直播自杀！快！二灬毛http://t.sina.com.cn/byronn	5	5	5	1	1	1	0	0	0	0	0	0	0	0	0
2	1	7	#新浪直播自杀#好恐怖，有木有！大家快找到这个人，把这条生命给救了！！！	5	5	5	1	1	1	0	0	0	0	0	0	0	0	0
1	1	35	尼玛又有人搞自杀直播……要自杀之前还这么装13……可以不要让人看到么？对小孩子影响不好	2	2	1	4	4	4	8	8	2	0	0	0	0	0	0
2	1	28	这么说是自杀重播么？ //@蒙了灰的旧墨:明显不想死~~~ 看了3次了都~~ //@titusacious：自杀直播。是想死还是不想死。	2	2	2	2	2	2	0	0	0	0	0	0	0	0	0
2	1	27	毛骨辣然哦…… //@天热热不起KIM://@titusacious:自杀直播。是想死还是不想死。	2	2	2	3	3	3	0	0	0	0	0	0	0	0	0
2	1	3	陕西那么大，这个人谁能救的了？@搜房张炜 //@导演刘猛:终于开始直播自杀了， @老沉 // @宋体金 ：在大众面前自残是什么心态？// @杜子建 ：西安的朋友，请报警！呼叫陕西警方。// @吕建明jimmylui ：西安的，赶快报警！	5	5	5	1	1	1	0	0	0	0	0	0	0	0	0
2	2	21	去刚自杀直播的博主首页一看。一个新的图片映入眼帘。完了。我有些晕血了。我手太贱了。要珍惜生命啊！！！！！	1	1	1	3	3	3	0	0	0	0	0	0	0	0	0
1	2	8	吓对我…最讨厌那种不珍惜生命还要借此最后一次成名的人了 //@恋马大过天:艹 直播自杀？你有没有再傻一点。。。如果要作秀请别拿生命来弄，如果真要自杀，请别作秀。	2	6	2	4	4	4	2	2	2	1	1	0	0	0	0
2	2	19	上帝啊，微博有人在直播自杀！！！！好多血啊！！！！[可怜]	1	1	1	3	3	3	0	0	0	0	0	0	0	0	0
2	1	28	这个微博http://t.sina.com.cn/byronn现场直播自杀 够疯狂	2	2	2	3	3	4	0	0	11	0	0	0	0	0	0
2	1	7	http://weibo.com/byronn这货直播自杀呢	2	2	2	2	2	2	0	0	0	0	0	0	0	0	0
2	2	27	天啊！！ //@天涯_Timeless:@在西安 @西安公安 有人直播自杀！ //@导演刘猛:终于开始直播自杀了，@老沉 //@宋体金：在大众面前自残是什么心态？//@杜子建：西安的朋友，请报警！呼叫陕西警方。//@吕建明jimmylui：西安的，赶快报警！	2	2	2	3	3	3	0	0	0	0	0	0	0	0	0
2	2	27	同意，刚才也看了~尊重他的选择吧。 //@胡思客:好讨厌这些直播自杀的鸟人。不是一般的讨厌。 //@西门媚: //@西水渡泸: //@薛陈子:紧急呼叫@华商报@西安晚报@三秦都市报 记者！	1	1	1	3	3	4	0	0	9	0	0	0	4	4	0
2	2	34	快救救TA//@春城晚报：资料显示TA是陕西人！ //@我:正在微博直播自杀过程？！西安的网友和媒体人，尽快找到TA！// @感念于心 :// @钱江晚报 :这个人似乎正在微博直播自杀过程，希望不是真的！西安的网友和媒体人，有没有办法找到他呢？！	5	5	5	1	1	1	0	0	0	0	0	0	0	0	0
2	1	34	#请帮忙转发，救救@二灬毛#：不知道缘起何故，这孩子@二灬毛，正在围脖直播自杀。因其本人没有添加任何个人资料，无法了解其家庭地址，也不知道如何联系其家人。还望新浪围脖尽快通过后台查找到该博友信息，再晚，就来不及了。请大家尽快转发，救救这孩子。	5	5	5	1	1	1	0	0	0	0	0	0	0	0	0
2	1	28	我的神....自杀直播	1	1	1	3	3	3	0	0	0	0	0	0	0	0	0
2	1	20	自杀直播赶上！！救人转！！ //@南派三叔:这条围脖似乎不更新在新浪关注状态里，是否xx两字敏感了？如果是假的，更要XX！	5	5	5	1	1	1	0	0	0	0	0	0	0	0	0
2	1	27	微博自杀直播：http://weibo.com/byronn。。。。有捏腻心。。。。。	2	2	2	3	3	3	0	0	0	0	0	0	0	0	0
2	1	27	我被恶心到了。。。//@Lisa_独语斜阑：好吓人,围脖直播自杀...一大滩血[抓狂] //@KDS-尤贝峰：应该没挂 //@头子伐活络: //@南京周末:已经好几个钟头了…… //@扬子晚报：赶紧救人啊！	2	2	2	3	3	3	0	0	0	0	0	0	0	0	0
2	1	28	转 @阿花的伊萨卡岛：微博上这个人似乎在直播自杀，有谁能阻止他？ http://t.sina.com.cn/byronn	5	5	5	1	1	1	0	0	0	0	0	0	0	0	0
2	2	36	不會吧。//@海贼王人人网公共主页：哇靠这孩子微薄直播自杀= =快去报警~~	2	2	2	3	3	3	0	0	0	0	0	0	0	0	0
2	2	34	我靠 快报警！ //@地狱恋歌:卧槽 自杀直播啊 赶紧报警啊。 //@云霏华厦://@包小猪的王大猪: //@南派三叔:西安的朋友，快报警！！新浪围脖的技术，立即去查这条围脖的IP地址，锁定IP发生地区，所有我围脖的朋友们，请立即转发这条围脖，希望任何认识这个围脖主的人能够看到这条围脖，立即报警通知警方	5	5	5	1	1	1	0	0	0	0	0	0	0	0	0
2	1	18	http://weibo.com/byronn 微博直播自杀啊	5	5	5	3	3	3	0	0	0	0	0	0	0	0	0
2	2	3	sina微博上，有人在直播自杀。。。。囧。。。好血腥，，还有图。。。割腕。。。	1	1	1	3	3	3	0	0	0	0	0	0	0	0	0
2	1	26	微博上有个gay在自杀直播，哎，林子大了，什么人都有！	1	2	1	4	4	4	11	11	11	0	0	0	0	0	0
2	1	27	汗，有网友@二灬毛在直播自杀。认识的朋友赶紧打120吧。。。	5	5	5	1	1	1	0	0	0	0	0	0	0	0	0
2	1	34	@八小戒2010 快去看看 @二灬毛 ，他在围脖上直播自杀，这个惨无人道、人权的社会又要害死一个人	5	5	5	1	1	1	0	0	0	4	4	4	0	0	0
2	1	7	不会吧~！！！//@MC饭：我被恶心到了。。。//@Lisa_独语斜阑：好吓人,围脖直播自杀...一大滩血[抓狂] //@KDS-尤贝峰：应该没挂 //@头子伐活络: //@南京周末:已经好几个钟头了…… //@扬子晚报：赶紧救人啊！	2	2	2	3	3	3	0	0	0	0	0	0	0	0	0
2	1	5	擦，居然赶上一场微博直播自杀，图太血腥不转了，也不劝了。一小男青年干点啥不好呢玩自杀，尊重你的选择，弄得妥妥的，省得住院再花爸妈钱。一路走好。	1	1	2	2	2	2	0	0	0	0	0	0	5	4	0
2	1	1	@二灬毛 直播自杀的怎么报警？？太恐怖了这个世界	5	5	5	3	3	3	0	0	0	0	0	0	0	0	0
2	1	19	MD，刚才看到一个微博直播自杀的，受不了啊!!	1	1	1	3	3	3	0	0	0	0	0	0	0	0	0
2	2	7	鸡皮都起啊！ //@eva_芸芸:癫嘅，好好玩咩？[晕] //@Henry铿:微博直播自杀..没博友报警么	2	2	2	3	3	3	0	0	0	0	0	0	0	0	0
2	2	3	http://t.sina.com.cn/byronn?retcode=0正在直播自杀	3	3	3	2	2	2	0	0	0	0	0	0	0	0	0
2	2	27	太做作了。。嫌慢颈动脉比较快 //@海贼王人人网公共主页:哇靠这孩子微薄直播自杀= =快去报警~~	2	2	2	4	4	4	4	4	4	0	0	0	0	0	0
2	1	26	真受不了看有人在微博直播自杀啊，有人报警没？	5	5	5	3	3	3	0	0	0	0	0	0	0	0	0
2	1	11	这哥@二灬毛 真牛还直播自杀，好好活着不好吗？现在都过去这么长时间了，希望你还活着，如果你死了，我只能说阿门了，主会宽恕你的。	5	5	5	1	1	1	0	0	0	0	0	0	0	0	0
2	1	11	为什么选择放弃？难道真地到了无路可走的地步？希望你能平安！不要迷路！ //@中国之声雨亭:虽然第一要务是要有公安部门或知情人赶紧联系到他并实施干预和抢救，但还要说：不负责任！对你的这样做法，就四个字：害人害己！ //@央视王涵:@中国之声雨亭 //@央视王涵: @宋镜 图 微博直播自杀	5	5	5	4	1	4	1	0	2	0	0	0	0	0	0
2	1	7	有人在直播自杀，不知道真假。。。	2	2	2	4	2	4	4	0	4	0	0	0	0	0	0
2	1	31	是在直播自杀吗？	2	2	2	2	2	2	0	0	0	0	0	0	0	0	0
2	1	1	我的妈呀，@二灬毛 这个人在微博直播自杀，做好心理准备再点啊……	2	2	2	3	3	3	0	0	0	0	0	0	0	0	0
2	1	19	尼玛，生命诚可贵啊……//@Amy_sun孙健：貌似当事人的博已经不更新了。//@雪阳的微博:转转转 // @TOUS璇璇广泽 :转发救人 // @unicornxp :赶快转发，微薄直播自杀要不得！要不得！	5	5	5	1	1	1	0	0	0	0	0	0	0	0	0
2	2	19	快去救救他吧！ //@魏小莉莉:大家别再转割腕那条了，不觉得很残忍吗？？ //@TOUS璇璇广泽:转发救人 // @unicornxp :赶快转发，微薄直播自杀要不得！要不得！	5	5	5	1	1	1	0	0	0	0	0	0	0	0	0
2	1	5	别拉。。 //@milkrachel婧:这是真的吗? // @Ain謝糾結 :別這樣啊！！！ // @c黄小妙c : // @AP陈ROY :自杀直播。 有办法的人，帮助一下吧	5	5	5	1	1	1	0	0	0	0	0	0	0	0	0
2	1	3	对在微博上直播自杀者，应该先把他救活，再把他骂死！	6	6	6	1	1	1	0	0	0	0	0	0	3	3	3
2	2	27	有人在围脖直播自杀，这……人生也特酷了吧。http://t.sina.com.cn/byronn	2	2	2	4	2	4	10	0	2	0	0	0	0	0	0
2	1	7	微博有人直播自杀！！！好恐怖！！ @二灬毛 这个人啊！！	5	5	5	3	3	3	0	0	0	0	0	0	0	0	0
2	1	19	回复@温云超:那是不是在公众面前站在楼顶的也是不想死的！！就是因为你这种人，变相刺激了对方！杀人犯！！就好比，你有种砍我啊？真砍了，你就来不及说“我不想死” //@温云超:不用太担心，割脉如果不泡在热水里，人体的凝血机制会自动止血，死不了的。再说了，直播自杀的，就是不想死的。	6	6	6	1	1	1	0	0	0	0	0	0	0	0	0
2	1	7	竟然有2b直播自杀？怀疑炒作。//@张凯律师: @幽兰佳艺 看看这个人你认识不？// @任卫新 ：什么事情转告一下好吗？ // @君子颜如玉 :快点救人啊好恐怖// @都市时报 :呼叫西安警方，救人。。。// @任卫新 ：求详情。//	2	2	2	4	4	4	4	4	4	1	1	1	0	0	0
2	1	35	“要是自杀能解决问题，那么这个世界上没有活人”——三毛如是说，所以我是不怎么相信三毛是自杀死的。所以@二灬毛 ，你有什么问题想不开呢？太傻了。微博直播自杀过程，对看到的人来说，也太残酷了。	5	2	5	4	4	4	1	1	1	0	0	0	0	0	0
2	2	19	直播自杀的，太特么恶心了。死就死清净些，为啥要这么让人这么议论你？心理到底是怎样的扭曲？还是报复活着的人。	6	6	6	4	4	4	3	3	3	0	0	0	0	0	0
2	1	34	慈悲为怀，救人要紧！围脖本扁平化了信息渠道，化单向为多向甚至蜘蛛网型。想不到有人借此直播自杀，血腥，惨烈。会不会成为围脖第一杀？ //@扬子晚报:赶紧救人啊！	5	5	5	1	1	1	0	0	0	0	0	0	0	0	0
2	1	36	微博上看到有人自杀直播。。。	1	1	1	3	3	3	0	0	0	0	0	0	0	0	0
2	2	3	刚才看见微博直播自杀的，图已经被和谐了……我第一感觉居然悲哀的是不是炒作啊……要是不是炒作的话……那么只能劝你一句……快止血……	1	1	1	4	4	4	4	4	4	1	1	1	0	0	0
2	1	35	已证实此事属虚构。博主删除了帖子 //@凤仪南风六月回国:直播自杀TMD这是有猫饼 //@柳结绿：我真的很想说猫饼啊！ //@V5十万:	2	2	2	4	4	4	4	4	4	0	0	0	0	0	0
2	1	30	竟然有人直播自杀。。。亵渎生命亵渎灵魂。。。什么。。。	2	2	2	4	4	4	8	8	8	0	0	0	0	0	0
2	2	34	居然有人在微博上直播自杀，现在的人究竟是怎么想的啊！！！？？	2	2	2	4	4	4	11	11	11	0	0	0	0	0	0
2	2	19	看到很多人转发直播自杀的那位同学的微博。大家都很善良但是不是我以最坏的恶意来揣测，实在不明白一个真的想死的人还要到微博上来博取同情还是什么？帮助别人是对的，但也要看值不值得帮，自己的生命都不珍惜的人实在是不知道要怎样帮他燃起生命的希望。	2	2	2	4	4	4	9	9	9	0	0	0	4	4	0
2	1	15	最右说出了我心声//@凤仪南风六月回国：直播自杀TMD这是有猫饼//@柳结绿：我真的很想说猫饼啊！ //@V5十万://@cnthinker:直播自杀这事，俺认为：1、很虚伪。真想自杀的人不会让别人关注。2、很残忍。自己不珍惜生命还要吓唬别人。3、很复杂。真假难辨。不过有条件的还是报警吧，救人要紧。	6	6	6	4	4	4	4	4	4	1	1	0	0	0	0
2	2	3	呼吁西安媒体和警方关注啊，注册地址西安的一个网友在微博上直播自杀。呼吁西安的媒体或者警方赶紧施救啊！！！！http://t.cn/heM83t	5	5	5	1	1	1	0	0	0	0	0	0	0	0	0
2	1	27	RT @C__JUN 新浪微博又有人直播自杀，还有血腥照片，蛮真的。不过除非躺热水浴缸里，割腕一般死不了，而且痛苦，要不停的割才能保证持续失血（不然很快就凝固自动止血了），等失血到一定量自杀者昏迷，不能保证继续割破，失血也很快就停止了。	2	2	2	2	2	2	0	0	0	0	0	0	0	0	0
2	2	27	微博直播自杀的那个人把血腥的几贴删除了，不知是他本人删的，还是新浪删的……希望是本人删的。情愿是自己被愚弄了[蜡烛]	2	2	2	1	1	1	0	0	0	0	0	0	0	0	0
2	2	36	这个人正在直播自杀 太可怕了@H_Liin五月果断不减肥 @莫Ka卡 //@yaoyee_118:他微博被删了 是找到人了 还是怎样了 啊？？？？	1	1	1	3	3	3	0	0	0	0	0	0	0	0	0
2	2	28	刚刚居然看到在围脖直播自杀的！现在的人都肿么了？？？？[抓狂] [抓狂]	1	1	1	3	3	3	0	0	0	0	0	0	0	0	0
2	1	27	直播自杀这么傻逼的事情也有。。。你要死就自己死去呗。。。 //@夜壶:新浪监控部门 。。。。 //@薛陈子: 新浪微博监控部门热心同学查到了他的IP:124.115.247.178 陕西省榆林市电信 请榆林市、靖边县警方快核实！	2	2	2	4	4	4	1	1	1	0	0	0	4	4	0
1	1	3	我理解自杀者，却不大能理解秀自杀者。	6	6	6	4	4	4	11	11	11	0	0	0	0	0	0
2	1	7	听说这位先生今天在微博直播自杀行动,图为割脉,望珍惜生命	2	2	2	1	1	1	0	0	0	0	0	0	0	0	0
2	1	7	听说有人在新浪微博直播自杀，我只想说，不热爱生命的人，根本不值得去围观。	2	6	2	4	4	4	9	9	9	0	0	0	4	4	4
2	2	34	微博直播自杀？拿生命玩。 //@报纸观察:这是微博自杀的男孩子的单位外景！请转发！西安的朋友，警方快来辨认！	2	2	2	4	4	4	2	2	2	0	0	0	0	0	0
2	1	18	[神马] 微博自杀直播，已经被和谐了。 截图吧。 //@二灬毛	2	2	2	2	2	2	0	0	0	0	0	0	0	0	0
2	2	3	为什么最近这么多围脖直播自杀的，也不知道是真自杀还是球关怀。唉，听听胖子唱歌缓解下抑郁吧，“死也未怕又怕什么苦戏 不如重温好戏 死亡迟早都找你 切勿凭自己”。http://t.cn/bWO4F	6	6	6	4	4	4	1	6	1	2	5	0	0	0	0
2	1	27	西安靖边县网友自杀直播事件最新，原图这里还能看到，慎：http://t.cn/heM32v //@薛陈子：最新情况：二毛割腕的两张照片已经被删除了，我估计是因为过于血腥，正在核实中......	2	2	2	2	2	2	0	0	0	0	0	0	0	0	0
2	2	7	秀自杀的人都不是想自杀的，真正想自杀的人都是死了好久才让人发现的	6	6	6	4	4	4	4	4	4	0	0	0	0	0	0
1	2	3	一个人正在微博直播自杀，看看我前面的几条转发的微博，但愿这不是真的，确实需要警方确认一下。 //@乖三三:西安啥事啊？ //@墨香尚浓:急呀，关键时刻西安的朋友关机了，这什么情况这是？ //@田园bucolique:专业人士快出手吧 //@墨香尚浓:@岩岩妞 ，你有同学在陕西西安的没有？请关注一下这个！	5	5	5	1	1	1	0	0	0	0	0	0	0	0	0
2	2	21	直播自杀，很刺激吗?拿生命哗众取宠，疯子![浮云]	6	6	6	4	4	4	2	11	2	0	0	0	0	0	0
2	1	24	只有微博才能有这种傻逼自杀直播吧，有心情直播的那还叫自杀？	2	2	6	4	4	4	4	4	2	0	0	0	0	0	0
2	1	7	这是想死还是想出名啊？ //@墨香尚浓:一个人正在微博直播自杀，看看我前面的几条转发的微博，但愿这不是真的，确实需要警方确认一下。 //@乖三三:西安啥事啊？ //@墨香尚浓:急呀，关键时刻西安的朋友关机了，这什么情况这是？ //@田园bucolique:专业人士快出手吧	2	2	2	4	4	4	4	4	4	1	0	1	0	0	0
1	2	3	【关注陕西微博直播自杀男】根据前方记者消息：自杀男在陕西省靖边县被找到。靖边警方迅即展开行动，目前该男子正在医院救治，已脱离生命危险。	3	3	3	2	2	2	0	0	0	0	0	0	0	0	0
2	1	32	@通灵少女火锅锅 锅子这个人是西安的……他貌似在直播自杀……//@V5十万：//@cnthinker:直播自杀这事，俺认为：1、很虚伪。真想自杀的人不会让别人关注。2、很残忍。自己不珍惜生命还要吓唬别人。3、很复杂。真假难辨。不过有条件的还是报警吧，救人要紧。	3	3	3	2	2	2	0	0	0	0	0	0	0	0	0
2	1	7	@二灬毛 晚间三条直播自杀的血腥微博短时间引爆广泛关注。现在，相关内容已被删除，不少人仍在努力解救他。真相?骗局?谁制造了自媒体暴力?谁能为此负责?[疑问]生命不能拿来游戏。	3	3	4	2	2	1	0	0	0	0	0	0	0	0	0
2	1	15	其实直播自杀就是自首，这样JC叔叔就不会把别人给逮了！	6	6	6	2	2	2	0	0	0	0	0	0	0	0	0
2	1	5	刚到家。今天烟抽多了，想吐。听说一西安的哥们围脖直播自杀？情况怎么样了？	2	2	2	1	1	1	0	0	0	0	0	0	0	0	0
2	1	34	老达！虽然多了！还是要转！ //@天津老达: 救人吧 //@关山等闲:真得在玩自杀直播？赶紧转 // @叮呤当啷爱卡上分 :急转。 // @2可器 ： // @天朝上人 : // @马光远 :救人 // @赵九骁 ：震惊！请大家帮忙，微博能挽救一个正在消逝的生命吗？	5	5	5	1	1	1	0	0	0	0	0	0	0	0	0
2	2	26	据说这个叫@二灬毛 的男孩在微波直播自杀，百度贴吧也贴出来了，据说已有警方介入，不知道现在情况怎么样。希望能得到他一切安好的消息。[蜡烛] http://t.cn/heMBFw	2	2	2	1	1	1	0	0	0	0	0	0	0	0	0
2	2	35	观看直播自杀~	1	2	1	2	2	2	0	0	0	0	0	0	0	0	0
2	2	19	刚开始还没反应过来，快救人啊！ //@魏小莉莉:大家别再转割腕那条了，不觉得很残忍吗？？ // @TOUS璇璇广泽 :转发救人 // @unicornxp :赶快转发，微薄直播自杀要不得！要不得！	5	5	5	1	1	1	0	0	0	0	0	0	0	0	0
2	2	3	向那位主动自杀直播并失败的人士投以无限的鄙视！	2	2	2	4	4	4	4	4	3	0	0	0	0	0	0
2	1	5	真的有人微博直播自杀，还是个大人。这是什么社会	2	2	1	4	4	4	2	2	11	0	0	0	0	0	0
2	1	36	有人直播自杀？恐怖	2	2	2	3	3	3	0	0	0	0	0	0	0	0	0
2	1	5	微博直播自杀。。生命是美好的啊！！孩纸！！	5	5	5	1	1	1	0	0	0	0	0	0	0	0	0
2	1	30	这年头老老实实发博的没关注！语言犀利破口大骂直播做爱直播自杀虚假发将的到吸引不少人！	6	6	6	2	2	2	0	0	0	0	0	0	0	0	0
2	2	24	刚在三叔微博上看见一个人在微波现场直播自杀，好多血。好多血。不知道该说什么。珍惜生命。人生总有美好的事物，虽然我现在很烦。	5	5	5	1	1	1	0	0	0	0	0	0	0	0	0
2	1	7	果不其然，微博已经成为直播自杀的场所了，下一步是不是该直播杀人了傻屌？！真想死就不会直播割腕了，无非是用自己的生命作为筹码争取些许没能力得到的东西，太弱了，一点都不牛逼。	6	6	6	4	4	4	4	4	4	0	0	0	0	0	0
2	1	1	真正想死的人，还用得着直播？//@刘刚-刚刚好：这个人在围脖直播自杀，求警方关注！	2	2	2	4	4	4	4	4	4	0	0	0	0	0	0
2	2	3	回复@岩岩妞:好象警方去了，已经送医院，应该没太大了事儿了！今儿晚上真不太平呀！ //@岩岩妞:回复@墨香尚浓:这人出名了！ //@墨香尚浓:一个人正在微博直播自杀，看看我前面的几条转发的微博，但愿这不是真的，确实需要警方确认一下。 //@乖三三:西安啥事啊？	2	2	2	1	1	1	0	0	0	0	0	0	0	0	0
2	2	27	死要出名的心态//@木熏熏也改个名：@亞麻YAmi @不断改名 @米斯伤不起 @Mc三千 你们社会学的人给我分析一下，那个直播自杀的人是什么心态哇？	2	2	2	4	4	4	3	2	3	1	1	1	0	0	0
2	1	26	【陕西网友微博直播自杀经过 西部网爱心营救正在进行时】16日下午，微博上演了惊心动魄的一幕。一名资料显示陕西西安的男子将自己割腕后的照片发上微博。除劝说男子不要轻生，网友还报了警，记者发稿时，警方正寻找这名男子，随后微博上直播自杀的图片及文字被删除。http://t.cn/heMFiM	3	3	3	2	2	2	0	0	0	0	0	0	0	0	0
2	1	8	本来不想说的，既然满微博都在说，我也只好说一下：错过了自杀直播真他妈的遗憾，不过没死成估计他本人也很遗憾的。。。。操，跑过去屁都没看见，就说什么刚才吐了很多血什么的。。。言情小说啊。。。	2	2	2	2	2	2	0	0	0	0	0	0	0	0	0
2	1	4	看样我担心但没说出来的那个事终于发生了。麻痹。前边那个直播自杀的就是她妈个秀！	2	2	2	4	4	4	4	4	4	1	0	1	0	0	0
2	2	27	就是啊。。那人直播自杀过程直播了几个小时。。要自杀就死快点儿，好好的不珍惜生命[弱] 。。。//@川外川：@DotQ 看，作业本老师坐不住了……	2	2	2	4	4	4	9	9	9	0	0	0	0	0	0
2	1	7	手贱了 眼瞎了 你妹的围脖直播自杀[生病]	1	1	1	3	3	3	0	0	0	0	0	0	0	0	0
2	2	7	看照片比较娘//@许民扬: 老达！虽然多了！还是要转！ //@天津老达: 救人吧 //@关山等闲:真得在玩自杀直播？赶紧转 // @叮呤当啷爱卡上分 :急转。 // @2可器 ： // @天朝上人 : // @马光远 :救人 // @赵九骁 ：震惊！请大家帮忙，微博能挽救一	2	2	2	4	2	4	6	0	6	0	0	0	0	0	0
2	1	3	#我就想知道 微博直播自杀的人们，你们是真的想死还是想让大家知道你的存在呢！#	6	6	6	4	2	4	4	0	4	1	1	1	0	0	0
2	1	26	自杀不是开玩笑，请不要质疑微博直播自杀的网友：“自杀未遂者是自杀的高危人群，每重复一次，自杀危险上升一级。10％自杀未遂者最终死于自杀，33％自杀死亡者既往有过自杀未遂史。对自杀未遂者进行有效的干预可减少自杀的发生。”http://t.cn/hex2Pq	4	4	4	1	1	1	0	0	0	0	0	0	1	1	1
2	2	34	广东90后，二毛君的自杀直播实录，原文已被删除，图为本宫千辛万苦搜索来，大家都知道，本宫最爱这种场面了，一看二毛就是外行，割腕必须果断割断大动脉，手需垂直放置，最好把手放热水里，这样血留的比较快，而且可以减轻疼痛哦。	2	2	2	2	2	2	0	0	0	0	0	0	0	0	0
2	2	15	微博都开始直播自杀了…囧	2	6	2	3	3	3	0	0	0	0	0	0	0	0	0
2	2	7	微博直播自杀这事儿还是头一回遇见，本来转发了其中一条有流着血的手腕的照片，最后还是删了，太血腥，还好这人获救了，做人怎能不珍爱生命呢？！有点感到寒心。对于这件事，有点难以置信，其实他应该也稍微有那么一点希望获救的吧我猜，否则他不会直播，祝愿他早日康复，不管是身体还是心理！！	1	1	1	1	4	1	0	9	0	2	2	0	0	0	0
2	1	3	回复 @肖晴毅:他微博直播自杀，网友微博接力抢救，脱离危险了！ //@肖晴毅:他没死成？	2	2	2	1	1	1	0	0	0	0	0	0	0	0	0
2	1	34	快讯:陕西网友微博直播自杀 爱心接力5小时获救http://t.cn/hexznE	3	3	3	2	2	2	0	0	0	0	0	0	0	0	0
2	1	4	[吃惊] //@0静者恒静0:这么刺激 直播自杀 //@会笑的皮皮：太血腥了~ //@西部网-三秦轶人：@在西安	2	2	2	3	3	3	0	0	0	0	0	0	0	0	0
2	1	7	这次是我第4次看到微博直播自杀了，不过每次主角都是没挂到。尼马，自杀都要微博直播，不敢死就好好活。这样求关注求爱恋，把我恶心到。。。	1	1	1	4	3	4	4	0	4	1	1	1	0	0	0
2	1	3	自杀是一件多么悲伤绝望又诗意洒脱的事，生生让微博直播给毁了。用微博直播自杀的都不是自杀，分明是自曝。用微博直播自杀的都不会死，死了怎么看曝光率。连个屁都不懂还自杀呢，切~连自杀分几步都不知道还自杀呢，切~切~连自己配不配自杀都确定不了还自杀呢，切~切~切~	6	6	6	4	4	4	4	3	2	0	0	0	0	0	0
2	2	3	搞什么微博自杀直播的，一定不是真想死~ //@siks:要死就好好死，发什么微博。。。	6	6	6	4	4	4	4	4	4	0	0	0	0	0	0
2	2	7	我刚才也看到了这个人的自杀直播微博，正要转发的时候，说已经删除了。获救就好，唉。。。干点别的什么不好。 //@知音哥:唉!详见@作业本 [挖鼻屎][挖鼻屎][挖鼻屎]	1	1	1	4	4	4	2	2	2	0	0	0	0	0	0
2	1	26	对@张泉灵 说：如果电视获得了男子微博直播自杀的信息，会怎么营救？有微博这么及时吗？想听听您的看法。	4	4	4	1	1	1	0	0	0	0	0	0	0	0	0
2	1	18	@泠紫幻影 微博直播自杀后续：5月16日晚，一名陕西男子将自己割腕后的照片发上微博，并配以轻生言语，引来众多网友关注。西安榆林两地警方迅速行动，经5个多小时搜寻，榆林警方于22点10分左右将该名男子找到，并立即送往医院。该男子没有生命危险，正在救治中 //@新文化微博: 关注！	3	3	3	2	2	2	0	0	0	0	0	0	0	0	0
2	1	11	应以宣扬暴力罪刑之 //@幽静绿野:搞什么微博自杀直播的，一定不是真想死~ //@siks:要死就好好死，发什么微博。。。	2	2	2	4	3	4	8	0	8	0	0	0	3	3	3
2	1	36	把微博平台当做自家客厅使性子让所有网友为你着急为你揪心你太不应该了，起到不好的带头作用，好好反省吧！！幸而有@丸丸清babe @薛陈子 这样善良的网友，要不你就看不到明天早上的日出了！[good] //@杨学彬微博:把自杀直播放网上，牵动多少人的心啊，可耻！@平安肇庆：	2	2	2	4	4	4	8	8	2	0	0	0	1	3	0
2	1	35	尼玛的，直播做爱，直播自杀，现在直播私奔，这世界疯狂了，期待下一个惊喜！耶！	6	6	6	4	4	4	3	3	11	0	0	0	0	0	0
2	1	27	GAY男为爱直播自杀——贴被删了，人被救了，此事告一段落。	2	2	2	2	2	4	0	0	11	0	0	0	0	0	0
2	1	19	今天这是肿木啦？私奔！好古典的爱情方式。隐隐觉得有些浪漫的！@染香姐姐 ，直播自杀的那位走了吗？//@染香姐姐：发生了神马事？？微博的狗血真多啊，刚走一个自杀的，现在又来一个私奔的。俺们喜欢私奔题材大过自杀题材！！兄弟，支持你。 //@连鹏:神马情况？	2	2	2	3	3	3	0	0	0	0	0	0	0	0	0
2	1	28	回复 @懒骆驼:想像一下微博上的信息流 左奔右突 //@懒骆驼:尼玛的，直播做爱，直播自杀，现在直播私奔，这世界疯狂了，期待下一个惊喜！耶！	2	2	6	2	2	2	0	0	0	0	0	0	0	0	0
1	1	7	下次不要直播自杀了，直播做爱好了。	2	2	1	4	4	4	3	3	3	0	0	0	0	0	0
2	2	3	今晚有人围脖直播自杀的，有高端人士直播私奔的，压力太大大家都疯了吧。//@萧瀚:这是你的私事，我无权作任何评价，唯有祝福功权兄和你愛的所有人。	2	2	1	4	4	4	11	11	11	4	4	4	0	0	0
2	1	9	今天直播自杀那哥们，顺路进来看了一眼，貌似是为情自杀？SB啊，SB啊	1	1	1	4	4	4	1	1	1	0	0	0	0	0	0
2	2	7	没见这孩子在微博上直播啊//@关三日：双刃剑啊，围脖可以直播自杀，也可以直播救人 //@扬子晚报://@薛陈子:【最新消息】有未经官方证实的媒体人士消息称，此男子在陕西榆林靖边，当地警方迅即展开行动，目前自杀男子正在医院救治，已脱离生命危险。	2	2	2	1	2	1	0	0	0	0	0	0	0	0	0
2	2	19	直播自杀的通常都死不成，脸没处搁的都以小号的形式复活了 //@南派三叔:[太开心] //@金泡泡漠冷暖-公子漠:微薄的力量太强大了吧，不过今天那些图很吓人啊 //@HoneyPiggy_小琪仔:@南派三叔 这家伙安全了。。。	6	6	6	4	4	4	4	4	3	0	0	0	0	0	0
2	2	3	什么情况? //@擎天減肥不ok:好可怕的，我看見了 //@Farewell是路过浅滩:直播自杀… //@澜彬 :嘿...就他割碗那几条看着就跟个没判断与自控力的青少年没两样....怎么长这么老？确定一个成年人会....这么那个啥 //@春城晚报 : @西安公安 请调查！但愿不是真的！	2	2	2	3	3	3	0	0	0	0	0	0	0	0	0
2	2	19	[威武] 生活大爆炸了！！ //@懒骆驼:尼玛的，直播做爱，直播自杀，现在直播私奔，这世界疯狂了，期待下一个惊喜！耶！	6	6	6	3	3	4	0	0	11	0	0	0	0	0	0
2	2	19	大半夜的，又是直播自杀又是昭告天下自己私奔的，玩儿微播呢还是被微博玩儿了？闹腾	1	6	1	3	3	4	0	0	8	0	1	0	0	0	0
2	2	36	今晚上又是自杀直播，又是私奔直播（都直播了还能叫私么？= =）。这年头的人都太有表现欲，太希望得到关注，恨不得在脑门上贴个“快来围观看我吧！”的灵符。加上无数像我这样闲着无聊上网不知道干什么只能不停按F5的网民，得，这巴掌算是拍上了。	1	6	1	4	3	4	3	0	4	1	1	1	0	0	0
2	2	3	终于……可以睡个安稳觉了！！//@黑色禁药的窝:太好了，松了一口气，因为我想起之前有个老外也是直播自杀，但是围观的人不是起哄就是说他骗人，结果最后人真的死了。所以不管他真假，总之让警察上门找他准没错有木有。 @南派三叔 这家伙安全了。。。	2	2	2	1	1	1	0	0	0	0	0	0	0	0	0
2	2	26	…在榆林啊…好吧还有救真好。 黑色禁药的窝:太好了，松了一口气，因为我想起之前有个老外也是直播自杀，但是围观的人不是起哄就是说他骗人，结果最后人真的死了。所以不管他真假，总之让警察上门找他准没错有木有。 @南派三叔 这家伙安全了。。。	2	2	2	1	1	1	0	0	0	0	0	0	0	0	0
2	2	3	想死还费事在微博上直播干嘛//@大白400:微博直播自杀，马上人肉出事主。在担心二毛的同时，不得不感慨，微博太万能了。 // @阿Mo片葉不粘身 :希望平安。活着，有无限可能。	2	2	6	4	4	4	4	4	7	0	0	0	0	0	0
2	1	28	刚才看个直播自杀还没惊悸过来，这儿又来个激情的，还好有点暖意，微薄将来是不是越来越催发人的自由欲	1	1	1	4	4	4	2	8	2	0	0	0	0	0	0
2	1	34	微博直播自杀者是真正拿命博关注的逼货！真想死，你就应该像个男人一样死去！	6	6	2	4	4	4	9	9	9	1	1	1	0	0	0
2	2	12	今晚最轰动三件事1、私奔的 2、生日的 3、秀自杀的 崇拜私奔的 羡慕生日的和他妈妈 同情自杀的 但愿别成功	2	3	2	1	2	1	0	0	0	0	0	0	0	0	0
2	2	35	擦。原来我今早醒来看到的乃是自杀直播啊？v5啊。	1	1	1	3	3	3	0	0	0	0	0	0	0	0	0
2	1	36	刚看了下微博，今晚上又有人直播自杀，还搞出血腥的照片来了个有图有真相。 我实在不明白想自杀的人还拍照留念是在证明些什么，但对于自杀，我始终坚持黄子华的见解。	1	1	1	4	4	4	9	9	11	0	0	0	0	0	0
2	1	35	几个小时前有人直播自杀，有人与爱人私奔。都是为了逃避现实，虽然去的地方不一样，祝福他们！	1	1	1	1	1	1	0	0	0	4	4	4	0	0	0
2	1	3	越来越兴奋 今儿话题 私奔 性丑闻 自杀直播 运营商出事 腾讯开放 高管自爆同性 这个世界会好吗 给我点儿药 我就着酒吃了	3	3	3	2	2	2	0	0	0	0	0	0	0	0	0
2	2	3	直播私奔，直播自杀。。。下次有人想火就得直播包皮手术了吧	6	6	6	4	4	4	3	3	3	0	0	0	0	0	0
2	2	15	没死就好。。。//@黑色禁药的窝：太好了，松了一口气，因为我想起之前有个老外也是直播自杀，但是围观的人不是起哄就是说他骗人，结果最后人真的死了。所以不管他真假，总之让警察上门找他准没错有木有。@南派三叔 这家伙安全了。。。	2	2	2	1	1	1	0	0	0	0	0	0	0	0	0
1	2	28	今晚肿么了？自杀直播又来私奔，我靠，都叫神马事儿！	1	2	1	3	3	3	0	0	0	0	0	0	0	0	0
2	2	36	我这么擅长炒作弄虚作假的人，这么想让微博变成一个高智商重量级微博的人，这么钟灵毓秀and秀外慧中的人，为此不惜出卖闺蜜隐私，不惜假装风流勾引男粉，不惜明明讨厌女粉还假装稀罕她们，不惜在介绍一栏写上自己三种年龄70.80.90……怎么就没想到直播自杀和宣布私奔呢！在悔恨的心情中道一声晚安！	6	2	6	4	4	4	4	4	4	1	1	1	0	0	0
2	1	13	516这天，微直播自杀后直播私奔，#私奔体#同时诞生，大火 //@温柔的菜刀V: #私奔体# 各位亲友，各位同事，我放弃一切，和 @微博小秘书 私奔了。感谢大家多年的关怀和帮助，祝大家通过新浪认证！没法面对大家的期盼和信任，也没法和大家解释，也不好意思，故不告而别。叩请大家相信爱情！菜刀鞠躬	3	3	3	2	2	2	0	0	0	0	0	0	0	0	0
2	2	26	昨晚刚看一下微博直播自杀的，又来一个微博公告私奔的。。。 //@内有恶戌:转发微博	1	1	1	4	4	4	3	3	3	0	0	0	0	0	0
2	1	19	昨夜的微博还真是热闹，有人直播自杀，有人直播私奔，都有病	2	2	2	4	4	4	11	11	11	0	0	0	0	0	0
2	2	34	安全就好了啊。 //@黑色禁药的窝:太好了，松了一口气，因为我想起之前有个老外也是直播自杀，但是围观的人不是起哄就是说他骗人，结果最后人真的死了。所以不管他真假，总之让警察上门找他准没错有木有。@南派三叔 这家伙安全了。。。	2	2	2	1	1	1	0	0	0	0	0	0	0	0	0
2	2	19	唯一的感想就是…围脖的力量太强大了 //@黑色禁药的窝:太好了，松了一口气，因为我想起之前有个老外也是直播自杀，但是围观的人不是起哄就是说他骗人，结果最后人真的死了。所以不管他真假，总之让警察上门找他准没错有木有。@南派三叔 这家伙安全了。。。	2	2	2	1	2	1	0	0	0	0	0	0	0	0	0
2	2	19	第一次看到这种景象的路过。。//@黑色禁药的窝:太好了，松了一口气，因为我想起之前有个老外也是直播自杀，但是围观的人不是起哄就是说他骗人，结果最后人真的死了。所以不管他真假，总之让警察上门找他准没错有木有。 @南派三叔 这家伙安全了。。。	1	1	1	3	3	3	0	0	0	0	0	0	0	0	0
2	1	21	现在自杀都上微博直播了。真强啊，你到底是想死还是不想死，你说这算不算危害公共安全罪呢？我相信以后肯定还有在微博直播自杀的。微博真强大呀！	2	2	2	4	4	4	8	8	8	0	0	0	0	0	0
2	1	15	晚上睡觉前，发现有人直播自杀；一大早起来，发现有人高调私奔。这个世界太疯狂了！	1	1	1	3	3	4	0	0	11	0	0	0	0	0	0
2	2	19	自杀是应该阻止的，但为什么那么多人喜欢微博直播自杀过程，他们是什么心态？	4	4	4	1	1	1	0	0	0	0	0	0	0	0	0
1	2	26	祝福吧 //@西部网laoegg:强大的微博，有直播自杀的，有直播私奔的……	2	2	6	1	1	1	0	0	0	0	0	0	0	0	0
2	2	3	微博能晒私奔还能晒自杀…还有什么是私人的，不能晒的？	6	6	6	4	4	4	3	3	3	0	0	0	0	0	0
2	2	26	真的吗？ //@清花淡茶:祝福吧 //@西部网laoegg :强大的微博，有直播自杀的，有直播私奔的……	2	2	2	1	2	3	0	0	0	0	0	0	0	0	0
2	2	19	昨天刚说了貌似有点到了微博倦怠期，晚上就遭遇微博直播自杀和微博公告私奔。上好久没上的天涯八卦，又看到了几个微博红人的扒皮贴。。。。微博还真是充满了狗血和八卦啊。还是说，只有有颗八卦的心，八卦就无处不在？[嘻嘻]	1	2	1	4	2	4	2	0	2	0	0	0	0	0	0
2	2	28	MD，这个世界还真是二的天翻地覆。昨晚睡得早没像看到自杀直播那样看到私奔直播，一早起来又被震惊了，有了围脖谁都可以任意二，如果二，请围脖直播二给世界瞧瞧。	2	2	1	4	4	4	2	2	2	0	0	0	0	0	0
2	2	34	听说那位微博直播自杀的得救了，长舒口气。不过还是希望有人能骗骗我说那是假伤口，我现在还在反胃呀！连猫扑的原帖都不敢转发！[抓狂]	2	2	2	3	3	3	0	0	0	0	0	0	0	0	0
1	1	34	肥鲨 回复@辣酱萌多:新闻说当地警方已经成功救援了。 (9分钟前) 。就下来了就好，阿弥陀佛。 //@温州钢哥:慈悲为怀，救人要紧！围脖本扁平化了信息渠道，化单向为多向甚至蜘蛛网型。想不到有人借此直播自杀，血腥，惨烈。会不会成为围脖第一杀？ //@扬子晚报:赶紧救人啊！	2	2	2	1	1	1	0	0	0	0	0	0	0	0	0
2	1	7	红了,微博直播自杀也被他想到,算他狠 //@徐嫣霓:想火吗？微薄自杀也能想到…	2	2	2	4	4	4	3	3	11	1	1	0	0	0	0
2	2	14	幸好…… //@黑色禁药的窝: 太好了，松了一口气，因为我想起之前有个老外也是直播自杀，但是围观的人不是起哄就是说他骗人，结果最后人真的死了。所以不管他真假，总之让警察上门找他准没错有木有。@南派三叔 这家伙安全了。。。	2	2	2	1	1	1	0	0	0	0	0	0	0	0	0
2	1	36	这些天怎么了？私奔，网上自杀直播，分手，感情肆意扫荡…… //@任志强:私奔成了件幸福的事？ // @洪晃ilook :天天都是私奔的好日子。	2	2	6	4	4	4	3	9	11	0	0	0	0	0	0
2	2	20	靖边男子微博直播自杀网友爱心“呼救”(图) http://t.cn/heJqO2 （分享自 @头条新闻） 昨天有人微薄直播自杀今天这个人的报道。坦白说谁生活中没点狗屁倒灶的事情？一个想不开就去自杀之类其实也没什么。不过换做我就一个人默默的滚远点死去。吃颗安眠药，开煤气和全世界说晚安就好。直播是想干吗？	2	2	2	4	4	4	8	8	2	0	0	0	0	0	0
2	2	24	介个世界疯狂了 有直播自杀的 有直播私奔的。。。都肿了么。。。	2	2	6	4	4	4	11	11	11	0	0	0	0	0	0
2	2	27	昨天围脖直播自杀 今天围脖直播私奔 介个世界太疯狂~！！！！[抱枕]	1	1	1	4	4	4	3	3	11	0	0	0	0	0	0
2	2	3	今天微博的功能忽然被放大了，有直播自杀的，有直播私奔的。//@cctv的anna：微博还有这功能？？？	2	2	6	2	2	4	0	0	2	0	0	0	0	0	0
2	2	36	大千世界无奇不有…有人微博直播自杀，有人微博直播与小三私奔，两者看似没任何联系，却有一个共同点，为了爱情！一个为爱割腕自杀，一个为爱公然私奔！一个是对的时间遇到错的人，一个是错的时间遇到对的人！注定都是悲剧！谁拿流年乱了浮生，又是谁拿爱情乱了人生！！	2	2	6	1	1	4	0	0	1	0	0	0	0	0	0
2	2	3	昨天围脖直播自杀，今早集体私奔。估计是我中文没学好，还不大理解被围观的自杀和介么高调的私奔	2	2	1	4	2	4	3	0	11	0	0	0	0	0	0
2	1	3	#男子微博直播自杀#5月16日晚21:50 时，网友烟花德比在华商论坛发帖《微博正在直播自杀》，根据微博截图看到网友将自己割腕后的照片发上微博，并配以轻生言语，引来众多网友以及媒体的关注，警方经过5个多小时的搜寻，于晚上22点左右将该名男子找到，并立即将他送往医院。已脱离危险	3	3	3	2	2	2	0	0	0	0	0	0	0	0	0
2	1	1	微博现在有意思的事情越来越多，林子大了什么鸟都有，有直播抓偷情的，有直播自杀的，有直播自首的，还有直播私奔的，什么妖娥子都有。微博是一个秀场，每天都有不同的人上去秀一把，满足自己表演欲望，而大众们也很配合的当起了观众，有当笑话看的，有当热闹看的，还有当情景喜剧看的。各取所需。	6	6	6	4	4	4	3	3	4	1	1	1	0	0	0
2	2	1	在围脖上直播自杀的根本不想死，同理，在围脖上说要私奔的也不大可能会 #私奔#[偷笑][偷笑]	6	6	6	4	4	4	4	4	4	0	0	0	0	0	0
2	1	34	给某人看的吧 //@小灰小号:我擦~~~~~~~~~~~~~~~~！！ //@許尐多_Becky:疯了 //@求北京場de-pipi凹豆：直播自杀？人都死了还怎么红？？？不理解！！！ //@不想上班啊不想://@素锦流年__Vita	2	2	2	4	3	4	5	0	4	3	3	3	0	0	0
2	1	7	昨晚微博直播自杀的男子已被救下～这种以伤害自己而博取眼球或者间接报复他人的做法已在微博上发生多次，微博究竟是这种事件的爆发因素还是有力终结者呢	2	6	2	4	4	4	5	5	4	1	1	1	0	0	0
1	2	3	雪姐说，是不是月圆之夜人更容易疯。。想想也是，昨夜有人直播自杀，有人宣告私奔，有人不为原因的爆粗口骂人。。回想我昨晚只是很平静的对比各种防晒霜，还算比较正常吧	2	2	1	4	2	4	11	0	11	0	0	0	0	0	0
2	2	5	终于让我看到这个人已经没事了的新闻！！谁他妈不要好好活着啊！！！ //@黑色禁药的窝:太好了，松了一口气，因为我想起之前有个老外也是直播自杀，但是围观的人不是起哄就是说他骗人，结果最后人真的死了。所以不管他真假，总之让警察上门找他准没错有木有。@南派三叔 这家伙安全了。。。	2	2	2	1	1	4	0	0	1	0	0	0	0	0	0
2	1	5	转自推上C_JUN的：新浪微博又有人直播自杀，还有血腥照片，蛮真的。不过除非躺热水浴缸里，割腕一般死不了，而且痛苦，要不停的割才能保证持续失血（不然很快就凝固自动止血了），等失血到一定量自杀者昏迷，不能保证继续割破，失血也很快就停止了。//原来这方法这么折腾啊。	2	3	2	2	2	2	0	0	0	0	0	0	0	0	0
2	1	3	各种假自杀直播的话管理员还不疯了//@嫩嫩的小西葫芦:这算是微博救人呢还是微博擅用职权呢？不过好在救了条人命	6	6	6	4	4	4	4	4	4	0	0	0	0	0	0
2	1	27	昨儿个微博直播自杀，今儿个起来全是私奔，crazy!	2	2	1	4	4	4	11	11	11	0	0	0	0	0	0
1	2	27	这个天蝎满月真给力啊……好多直播比文艺作品还精彩。 //@王小亚:这个天蝎满月的新闻都很劲爆。。。而且主题也很符合天蝎。私奔/背叛，多角爱，争夺，死亡。。。。昨天有高调私奔的，有直播自杀的，有因为小三和妻子争吵自杀的。。。	2	2	2	2	2	2	0	0	0	0	0	0	0	0	0
2	2	7	...我要好好过。。。//@王小亚：1986.11.10，日水金冥天蝎。。真应景//@王小亚：这个天蝎满月的新闻都很劲爆。。。而且主题也很符合天蝎。私奔/背叛，多角爱，争夺，死亡。。。。昨天有高调私奔的，有直播自杀的，有因为小三和妻子争吵自杀的。。。	2	2	2	3	3	3	0	0	0	0	0	0	0	0	0
2	2	19	这哪是私奔，分明是公奔嘛！和微博直播自杀有什么区别	6	6	6	4	4	4	4	4	4	0	0	0	0	0	0
2	1	20	休息一下！昨天那个直播自杀，有热心的网友私信了我~哥一看就了然了，没人自杀可以那种角度用左手拍右手的。谨慎起见也联系了当地的兄弟。不过对广大群众对于生命的重视程度还是让哥感觉非常的欣慰~昨天还有一个牛逼私奔的事儿让我非常神往...爱情能私奔亦不枉此生[泪] [泪] 我那苦逼的爱情啊....	1	1	1	4	4	4	4	4	4	0	0	0	1	1	1
2	1	34	一个脑子进水的SB//@0静者恒静0：这么刺激 直播自杀//@会笑的皮皮：太血腥了~//@西部网-三秦轶人：@在西安	2	2	2	4	4	4	1	1	1	0	0	0	0	0	0
1	1	28	我想起昨天那个自杀秀，也还是有很多人去劝。 //@娥眉仍有人妒:这事让我想到某些力劝严重先天疾病患儿家长“活下去总有希望”的人，劝者彰显了同情和爱，漫长的岁月和双重的痛苦却唯有当事人承受…… // @燕垒生 :法律无情，但天理不外乎人情，这样的悲剧只让人唏嘘不已	2	2	1	4	2	4	10	0	10	0	1	0	0	0	0
2	2	7	今天好不消停，要么自杀直播，要么私奔昭告天下……	2	2	1	4	2	4	3	0	2	0	0	0	0	0	0
1	1	9	居然能从细节分析出这哥们的取向，@早知道尿床就不睡觉了 太厉害，佩服。 //@早知道尿床就不睡觉了:是为同性 …… //@erwinguo:今天直播自杀那哥们，顺路进来看了一眼，貌似是为情自杀？SB啊，SB啊	2	2	2	2	2	2	0	0	0	0	0	0	0	0	0
2	2	3	这是怎么了？啥都在微博上直播，昨天是自杀直播，今天是私奔直播，这世界越来越看不懂了！	2	2	1	4	4	4	3	3	11	0	0	0	0	0	0
2	1	27	当私奔成为一种时尚，当自杀成为一种时尚，当围脖直播自杀和私奔成为时尚	6	6	6	4	4	4	8	8	11	0	0	0	0	0	0
2	2	7	既然要自杀为什么要直播呢？直播就是不想死吧？！ //@黑色禁药的窝:太好了，松了一口气，因为我想起之前有个老外也是直播自杀，但是围观的人不是起哄就是说他骗人，结果最后人真的死了。所以不管他真假，总之让警察上门找他准没错有木有。@南派三叔 这家伙安全了。。。	2	2	6	4	4	4	4	4	4	0	0	0	0	0	0
2	2	26	大家快来看亮点 华商报今天第4版 标题是:靖边男子微博直播自杀	3	3	3	2	2	2	0	0	0	0	0	0	0	0	0
2	2	27	微博直播自杀后续：5月16日晚，微博上一名陕西男子将自己割腕后的照片发上微博，并配以轻生言语，引来众多网友关注。西安榆林两地警方也迅速行动起来，经过5个多小时的搜寻，榆林警方于晚上22点10分左右将该名男子找到，并立即送往医院。该男子没有生命危险，正在救治中.	3	3	3	2	2	2	0	0	0	0	0	0	0	0	0
2	2	7	呀。。安全了 //@黑色禁药的窝:太好了，松了一口气，因为我想起之前有个老外也是直播自杀，但是围观的人不是起哄就是说他骗人，结果最后人真的死了。所以不管他真假，总之让警察上门找他准没错有木有。@南派三叔 这家伙安全了。。。	2	2	2	1	1	1	0	0	0	0	0	0	0	0	0
2	2	27	陕西网友微博直播自杀 爱心接力5小时获救 -猫扑推客 http://t.cn/hexAmw	3	3	3	2	2	2	0	0	0	0	0	0	0	0	0
2	2	7	听说昨晚又微波直播自杀事件，没看到啊，遗憾	2	2	2	2	2	2	0	0	0	0	0	0	0	0	0
2	2	7	我看过的自杀直播新闻有日本的也有白人的…是个直播网站。唉地球人口太多人命贱了//@黑色禁药的窝：太好了，松了一口气，因为我想起之前有个老外也是直播自杀，但是围观的人不是起哄就是说他骗人，结果最后人真的死了。所以不管他真假，总之让警察上门找他准没错有木有。@南派三叔 这家伙安全了。。。	1	1	1	1	1	3	0	0	0	0	0	0	0	0	0
2	2	7	昨天微博直播自杀的那个人获救了 阿尼陀佛http://t.cn/heisx8	2	2	2	1	1	1	0	0	0	0	0	0	0	0	0
2	2	36	昨天看见那图可真是吓一跳，幸好没事 //@黑色禁药的窝:太好了，松了一口气，因为我想起之前有个老外也是直播自杀，但是围观的人不是起哄就是说他骗人，结果最后人真的死了。所以不管他真假，总之让警察上门找他准没错有木有。@南派三叔 这家伙安全了。。。	1	1	1	1	1	1	0	0	0	0	0	0	0	0	0
2	1	3	陕西网友微博直播自杀 爱心接力5小时获救 -猫扑推客 http://t.cn/hexAmw	3	3	3	2	2	2	0	0	0	0	0	0	0	0	0
2	1	3	昨天微博直播自杀的怎样了？	2	2	2	1	1	1	0	0	0	0	0	0	0	0	0
2	2	7	好变态啊！！！！ //@小灰小号:我擦~~~~~~~~~~~~~~~~！！ //@許尐多_Becky:疯了 //@求北京場de-pipi凹豆：直播自杀？人都死了还怎么红？？？不理解！！！ //@不想上班啊不想://@素锦流年__Vita	2	2	2	4	4	4	11	11	11	0	0	0	0	0	0
2	1	19	我想知道昨天直播自杀的小伙还活着么？	2	2	2	1	1	1	0	0	0	0	0	0	0	0	0
2	1	27	刚看新闻，昨晚那名微博直播自杀的朋友已经获救。多亏了6000多名网友的劝解以及强大的人肉搜索。以后再看到这种微博的时候切记宁可相信它是真的也不要不予理睬。当然，以后最好永远也见不到。	2	2	2	1	1	1	0	0	0	0	0	0	1	1	1
2	2	19	刚刚发现，通过微博寻爱的童鞋已经把那条微博删了，通过微博获取目击证人保护的童鞋已经把那条微博删了，通过微博直播自杀过程并被成功解救的童鞋已经把那条微博删了......微博现在尽管很强大，但是通过微博引发的关注度远远超过了寻求者的心理承受能力，所以我觉得，微博的适度关注，理性评论很重要。	2	2	4	1	1	1	0	0	0	0	0	0	0	0	0
2	2	28	这个世界是肿么了？高调秀私奔的，自杀直播的....是世界变化快还是我老了跟不上这节奏了？算了，我还是抱到我的中药床单睡我的觉去，管你世界咋个变，姐以不变应万变....[打哈气]	6	6	6	2	2	4	0	0	11	0	0	0	0	0	0
2	1	7	微博直播自杀过程，很黄很暴力！http://t.cn/heak3A	3	3	3	2	2	2	0	0	0	0	0	0	0	0	0
2	2	26	靖边男子微博直播自杀 众网友爱心呼救110518直播西安 http://t.cn/heS6en （分享自 @优酷网）	3	3	3	2	2	2	0	0	0	0	0	0	0	0	0
2	1	3	西安一男子在微博上直播自杀过程博，引来众多网友们纷纷转发，有些网友向当地警方反应情况，警方迅速行动起来，大家展开了一场生死大营救。 -点击观看-http://t.cn/heSXda 【手机登陆m.umweb.cn下载客户端在-城事频道-优影微博秀栏目、电脑点击下载http://t.cn/hBPvXd】	3	3	3	2	2	2	0	0	0	0	0	0	0	0	0
2	2	3	【西安一男子在微博上直播自杀过程博，引来众多网友们纷纷转发，有些网友向当地警方反应情况，警方迅速行动起来，大家展开了一场生死大营救。】	3	3	3	2	2	2	0	0	0	0	0	0	0	0	0
2	2	35	这个围脖有人直播私奔，有人直播自杀的，建议这些人看看电影，想私奔的（已婚人士）请看《廊桥遗梦》；想了结自己狗命的请看《肖申克的救赎》	6	6	6	4	4	4	9	9	9	0	0	0	0	0	0
2	2	34	都有勇气死了，怎么没有勇气好好活下去呢！微博上的直播自杀照片根本不像是他自己拍的，如果真的有人帮他，很好奇那个拍的人，到底是什么另类的心态！	2	2	2	4	4	4	9	9	1	0	0	0	0	0	0
2	2	18	http://t.cn/heNiMC 湖北：男子微博直播自杀过程 全国网友接力营救 110518	3	3	3	2	2	2	0	0	0	0	0	0	0	0	0
2	2	27	警方开微博，微博直播自杀过程，微博投票选评委...微博[威武]	6	6	6	3	3	3	0	0	0	0	0	0	0	0	0
2	1	7	男子微博直播自杀过程全国网友接力营救 http://t.cn/heNmyq @最过瘾	3	3	3	2	2	2	0	0	0	0	0	0	0	0	0
2	2	19	男子微博直播自杀过程全国网友接力营救 http://t.cn/heNmyq	3	3	3	2	2	2	0	0	0	0	0	0	0	0	0
2	1	27	男子微博直播自杀过程全国网友接力营救 http://t.cn/hepvx4	3	3	3	2	2	2	0	0	0	0	0	0	0	0	0
2	1	18	男子微博直播自杀过程全国 http://t.cn/hepvx4 网友接力营救	3	3	3	2	2	2	0	0	0	0	0	0	0	0	0
2	2	7	男子微博直播自杀 网友爱心接力成功营救(图) - 社会新闻 - :: OnCity 我的网络生活 :: - Powered by Discuz! http://t.cn/heitKZ	3	3	3	2	2	2	0	0	0	0	0	0	0	0	0
2	1	14	小伙微博直播自杀过程 网友接力营救 - 辽宁新闻网 http://t.cn/he0bCH 咁都得...何必呢	2	2	2	4	4	4	1	1	1	0	0	0	0	0	0
2	1	27	男子微博直播自杀过程全国网友接力营救 http://t.cn/heNmyq	3	3	3	2	2	2	0	0	0	0	0	0	0	0	0
2	1	3	直播自杀的 http://t.cn/he0x9K	3	3	3	2	2	2	0	0	0	0	0	0	0	0	0
2	1	3	腾讯微博上又一个直播自杀的，真不知道都怎么了。新浪那个有下文吗？听说被删号了。http://t.cn/he05UV	2	2	2	1	1	1	0	0	0	0	0	0	0	0	0
1	1	7	假的不行了，这个自杀直播的是西安的，他人已经被救了	2	2	2	4	4	4	4	4	4	0	0	0	0	0	0
2	1	19	这里在微博直播自杀？！ http://t.cn/he05UV	2	2	2	3	3	3	0	0	0	0	0	0	0	0	0
2	1	7	sorry，不一定是假的，但真有点像@二灬毛 自杀 ，还是帮转吧//@SZ小帅:假的不行了，这个自杀直播的是西安的，他人已经被救了	5	5	5	4	4	4	4	4	4	0	0	0	1	1	0
2	2	7	微博新闻从业者——王薇，正在直播自杀……新闻人……我震惊了。	1	1	2	3	3	3	0	0	0	0	0	0	0	0	0
2	1	3	一个女记者在微博直播自杀，只因一个女网友给她老公发了一句祝福的话！ #17推##V5推推#	3	3	3	2	2	2	0	0	0	0	0	0	0	0	0
2	1	17	小伙微博直播自杀过程 全国网友接力营救 http://t.cn/hephKW （分享自 @凤凰视频）勇敢的懦夫，数据表明中国每年有 29.9万人 自杀。	2	2	4	4	4	4	9	9	9	0	0	0	0	0	0
2	1	1	小伙微博直播自杀过程 全国网友接力营救 http://t.cn/hephKW （分享自 @凤凰视频）	3	3	3	2	2	2	0	0	0	0	0	0	0	0	0
2	1	3	腾讯微薄 有人直播自杀 还是个加V的 貌似已经被企鹅 删了 ~~~~~~~~	1	1	1	2	2	2	0	0	0	0	0	0	0	0	0
2	1	27	哎~微博还能直播自杀！伤不起啊！罪过罪过！	6	6	6	4	4	4	8	8	11	0	0	0	0	0	0
1	1	34	小伙微博直播自杀过程 全国网友接力营救 http://t.cn/hephKW （分享自 @凤凰视频）	3	3	3	2	2	2	0	0	0	0	0	0	0	0	0
2	1	7	男子微博直播自杀 多地网友报警营救 http://t.cn/hepJmO	3	3	3	2	2	2	0	0	0	0	0	0	0	0	0
2	1	16	男子微博直播自杀过程全国网友接力营救 http://t.cn/heNmyq	3	3	3	2	2	2	0	0	0	0	0	0	0	0	0
2	1	19	你他妈的 现在 动不动就 微博直播自杀 你当这里是 秀场呀 割腕 能死吗 就吓唬吓唬人家 然后 人家关注你 你就红了 不珍惜生命的 鄙视 你要死 死远点	6	6	6	4	4	4	2	2	2	1	1	1	0	0	0
2	2	10	微博深入生活啊···-小伙微博直播自杀过程 全国网友接力营救 http://t.cn/hephKW （分享自 @凤凰视频）	2	2	2	2	2	3	0	0	0	0	0	0	0	0	0
1	1	7	一个星期内第二起微博直播自杀了 //@欲说还休欲说还休:自残自杀者要送精神病院 //@黄雪涛:千万别做这样的蠢事，自残自杀，是送进精神病院最硬的理由。 //@黎勇01:回复@盈盈一水莲:已确认没事。她老公已找到她。	2	2	1	3	3	3	0	0	0	0	0	0	0	0	0
2	2	7	白痴！你啊妈养你甘容易啊！！！！！男子微博直播自杀过程全国网友接力营救 http://t.cn/heN1jo	2	2	2	4	4	4	7	7	1	0	0	0	0	0	0
2	2	16	太夸张了吧··············· 男子微博直播自杀过程全国网友接力营救 http://t.cn/heNmyq	2	2	2	3	3	3	0	0	0	0	0	0	0	0	0
2	1	30	男子微博直播自杀过程全国网友接力营救 http://t.cn/heNmyq	3	3	3	2	2	2	0	0	0	0	0	0	0	0	0
2	1	26	我靠……刚刚看新闻，陕西榆林有人用围脖直播自杀……围脖真神奇……	1	1	1	3	3	3	0	0	0	0	0	0	0	0	0
2	1	7	男子微博直播自杀过程全国网友接力营救 http://t.cn/heNmyq	3	3	3	2	2	2	0	0	0	0	0	0	0	0	0
2	2	16	男子微博直播自杀过程全国网友接力营救 http://t.cn/heNmyq 微博力量大呀。	2	2	2	1	1	1	0	0	0	0	0	0	0	0	0
2	1	19	现在微博怎么都用来直播自杀了？高科技真的就是方便快捷吗？	6	6	4	3	3	1	0	0	0	0	0	0	0	0	0
2	2	7	男子微博直播自杀过程全国网友接力营救 http://t.cn/heN1jo	3	3	3	2	2	2	0	0	0	0	0	0	0	0	0
2	1	3	大家都努力有了效果！祝福微博中的每一个朋友！视频：小伙微博直播自杀过程 全国网友接力营救 - 搜狐视频 http://t.cn/hep8wK	2	2	2	1	1	1	0	0	0	0	0	0	0	0	0
2	2	19	视频：男子微博直播自杀 多地网友报警营救 http://t.cn/hepJmO	3	3	3	2	2	2	0	0	0	0	0	0	0	0	0
2	1	35	说真的 今天在新闻上看到你直播自杀了！ 不过现在知道你没事了 也放心了！ 好好生活吧~ 爱你的人还是很多的 加油	5	5	5	1	1	1	0	0	0	0	0	0	0	0	0
2	1	4	那个微博直播自杀的火了，私奔的也火了，最后的结果是：自杀的没死，私奔的没奔	2	2	2	4	4	4	4	4	4	1	1	1	0	0	0
2	2	7	@funnymore 你猜对了他获救了。我怎么没想到报警呢？看来我也只是个看客。惭愧…… 男子微博直播自杀过程全国网友接力营救 http://t.cn/heN1jo	1	1	2	1	1	1	0	0	0	0	0	0	0	0	0
2	1	7	西安男子微博直播自杀过程全国网友接力营救-5月19日 http://t.cn/helb77	3	3	3	2	2	2	0	0	0	0	0	0	0	0	0
2	1	3	西安小伙微博直播自杀 割腕画面鲜血淋漓 http://t.cn/hephKW （分享自 @凤凰视频）	3	3	3	2	2	2	0	0	0	0	0	0	0	0	0
2	1	28	男子微博直播自杀过程全国网友接力营救 http://t.cn/heN1jo	3	3	3	2	2	2	0	0	0	0	0	0	0	0	0
2	1	7	微博直播自杀，牛X~强！ http://t.cn/heNE8u	2	3	2	4	2	4	10	0	10	0	0	0	0	0	0
2	1	7	西安小伙微博直播自杀 割腕画面鲜血淋漓 http://t.cn/hephKW （分享自 @凤凰视频）	3	3	3	2	2	2	0	0	0	0	0	0	0	0	0
2	1	21	<精彩看点> 1.中石化在那里嚷嚷亏损呢，实际在敲竹杠呢，这真是气人啊。 2.冯小刚现在开始拍油画了，实际也是一种投资，这真是有钱了啊。 3.在微博上要直播自杀，这肯定不能让他做成啊！	3	3	3	2	2	2	0	0	0	0	0	0	0	0	0
2	2	27	网友接力救山西微博直播自杀人。22岁的你太轻视生命，我想和你交换22岁，别伤了。。。	2	2	2	4	4	4	9	9	1	0	0	0	0	0	0
2	2	7	小伙微博直播自杀过程全国网友接力营救 110519 超级新闻场 http://t.cn/helA39	3	3	3	2	2	2	0	0	0	0	0	0	0	0	0
2	1	7	男子微博直播自杀过程，全国网友接力营救！17日下午，一男子在微博上称“我要自杀”并先后发布了数张割腕照片。半小时内6000多名网友转发了微博并留言劝其珍惜生命。警方根据IP地址及时找到了该男子并将其送到医院。由于抢救及时，男子已脱离生命危险。PS：万能の微博~强大的力量 http://t.cn/heN1jo	2	2	3	1	1	2	0	0	0	0	0	0	0	0	0
2	1	7	男子微博直播自杀过程，全国网友接力营救！！17日下午，一男子在微博上称“我要自杀”并先后发布了数张割腕照片。半小时内6000多名网友转发了微博并留言劝其珍惜生命。警方根据IP地址及时找到了该男子并将其送到医院。由于抢救及时，男子已脱离生命危险。PS：微博力量http://t.cn/heN1jo	2	2	3	1	1	2	0	0	0	0	0	0	0	0	0
2	1	32	男子微博直播自杀过程全国网友接力营救 http://t.cn/heWyjZ	3	3	3	2	2	2	0	0	0	0	0	0	0	0	0
2	2	30	5月16日晚21:50 时，网友烟花德比在华商论坛发帖《微博正在直播自杀。西安本地》，根据微博截图看到网友将自己割腕后的照片发上微博，并配以轻生言语，引来众多网友以及媒体的关注。记者登陆网友“二灬毛”的微博，发现部分自杀过程的微博已经删除，现存的一个微博帖子已经被转发225次，评论上千条。	3	3	3	2	2	2	0	0	0	0	0	0	0	0	0
2	1	33	最近微博上出现了自杀直播，之前有宜黄事件直播，将来或许会有抢劫直播、强奸直播、杀人直播······直播呈现一切，微博改变一切。	6	6	6	4	4	4	8	3	11	0	0	0	0	0	0
2	1	35	微博自杀直播的网友网址 二毛 http://weibo.com/byronn http://t.cn/hepSsl	3	3	3	2	2	2	0	0	0	0	0	0	0	0	0
2	1	7	还有自杀直播……尼玛的，这社会到底怎么啦[晕]//@陈雪频:哈哈，成本确实比较高。// @李开复 :有这么幽默的个性，和开朗的心情，你会有13亿粉丝，活到130岁。（不过还有更快速增加粉丝的方法：私奔。同样的，成本也有点高。[吃惊] ）	2	2	2	3	3	4	0	0	11	0	0	0	0	0	0
2	2	19	微博直播自杀被批评 专家称会传染悲观情绪 http://t.cn/heHPz3 （分享自 @头条新闻） 社会的悲观情绪不是微博能传播的，主要还是看民众对社会的满意程度。对于保障不完善，弱势群体被忽视，两极分化严重，政府效率低下的社会，只会普遍产生悲观情绪。好好想想吧	6	6	2	1	1	1	0	0	0	0	0	0	0	0	0
2	1	7	我最近发现用户提高自己微博人气的几条捷径：一是宣告自己私奔，二是宣告自己得了绝症，三是直播自杀。。。。。。。可见还是人性的灰暗面能够引起大多数人的关注。	6	6	6	4	2	4	3	0	4	1	1	0	0	0	0
2	1	28	男子微博直播自杀过程全国网友接力营救 http://t.cn/heN1jo （分享自 @土豆网热点）	3	3	3	2	2	2	0	0	0	0	0	0	0	0	0
2	1	34	围脖一周岁,要说声“生日快乐!”刚看了自己发的第一条围脖,想起好多事,记得那时还是小包子叫我申请的呐,那个时候的自己好失落,其实人生必须要有很多起伏才能被叫做人生。想起今天一人在围脖直播自杀,觉得她是不是太傻了,自杀是一种需要多大勇气的行为呐,连自杀都敢做,还有什么会不敢做...	1	1	1	4	4	4	1	1	1	0	0	0	0	0	0
2	1	27	重大紧急突发事件：有女网友在微博上直播自杀，大家赶快看能不能有什么办法人肉到她，然后通知她当地的派出所，赶快去她家，不然等死了就来不及了！情况紧急请大家马上转发！救人一命胜造七级浮屠！	5	5	5	1	1	1	0	0	0	0	0	0	0	0	0
2	1	35	幫忙轉//@billkds：重大紧急突发事件：有女网友在微博上直播自杀，大家赶快看能不能有什么办法人肉到她，然后通知她当地的派出所，赶快去她家，不然等死了就来不及了！情况紧急请大家马上转发！救人一命胜造七级浮屠！	5	5	5	1	1	1	0	0	0	0	0	0	0	0	0
2	1	27	有人去救了吗? //@格式化吉他ING:作孽啊，干啥想不痛啊，命比婚姻重要多了啊 //@billkds：重大紧急突发事件：有女网友在微博上直播自杀，大家赶快看能不能有什么办法人肉到她，然后通知她当地的派出所，赶快去她家，不然等死了就来不及了！情况紧急请大家马上转发！救人一命胜造七级浮屠！	5	5	2	1	1	1	0	0	0	0	0	0	0	0	0
2	1	27	都喜欢直播吗//@billkds：重大紧急突发事件：有女网友在微博上直播自杀，大家赶快看能不能有什么办法人肉到她，然后通知她当地的派出所，赶快去她家，不然等死了就来不及了！情况紧急请大家马上转发！救人一命胜造七级浮屠！	2	2	2	3	2	3	0	0	0	0	0	0	0	0	0
2	2	27	直播自杀啊...天蝎座的吧...为了不离婚 这种事情都做得出乃...OMG...不折手段啊...	2	2	2	4	4	4	5	5	8	3	3	3	0	0	0
2	2	27	啊啊啊啊啊啊自杀都直播了，还有什么值得相信的啊//@billkds：重大紧急突发事件：有女网友在微博上直播自杀，大家赶快看能不能有什么办法人肉到她，然后通知她当地的派出所，赶快去她家，不然等死了就来不及了！情况紧急请大家马上转发！救人一命胜造七级浮屠！	2	2	2	4	4	4	3	3	8	0	0	0	0	0	0
2	2	35	直播自杀了。。- - 有人去救他么//@棱见棱爱：个撒东西~割腕啊 尼玛//@她她女王：擦～这年头小3当道啦？正室要振作额呀！	5	5	5	1	1	1	0	0	0	0	0	0	0	0	0
2	1	27	[吃惊] //@billkds：重大紧急突发事件：有女网友在微博上直播自杀，大家赶快看能不能有什么办法人肉到她，然后通知她当地的派出所，赶快去她家，不然等死了就来不及了！情况紧急请大家马上转发！救人一命胜造七级浮屠！	2	2	2	3	3	3	0	0	0	0	0	0	0	0	0
2	1	27	太吓人了，帮转，速度救人！！//@billkds：重大紧急突发事件：有女网友在微博上直播自杀，大家赶快看能不能有什么办法人肉到她，然后通知她当地的派出所，赶快去她家，不然等死了就来不及了！情况紧急请大家马上转发！救人一命胜造七级浮屠！	5	5	5	1	1	1	0	0	0	0	0	0	0	0	0
2	1	27	特尼心了//@billkds：重大紧急突发事件：有女网友在微博上直播自杀，大家赶快看能不能有什么办法人肉到她，然后通知她当地的派出所，赶快去她家，不然等死了就来不及了！情况紧急请大家马上转发！救人一命胜造七级浮屠！	2	2	2	3	3	3	0	0	0	0	0	0	0	0	0
2	1	3	博主别激动……朋友粉丝快报警//@钱kitty：晕，自杀直播//@马英宸：上海的警方呢？ 我脚软了额···//@新浪上海：关注此事件~有人能帮帮他吗？	5	5	5	1	1	1	0	0	0	0	0	0	0	0	0
2	2	34	。。。//@陈平的浮云：[吃惊] //@billkds：重大紧急突发事件：有女网友在微博上直播自杀，大家赶快看能不能有什么办法人肉到她，然后通知她当地的派出所，赶快去她家，不然等死了就来不及了！情况紧急请大家马上转发！救人一命胜造七级浮屠！	2	2	2	3	3	3	0	0	0	0	0	0	0	0	0
2	1	27	不珍惜自己生命的人，不救也罢。//@殷瑜琼JadeYin：8点44分微博，2个半小时了。。 //@billkds:重大紧急突发事件：有女网友在微博上直播自杀，大家赶快看能不能有什么办法人肉到她，然后通知她当地的派出所，赶快去她家，不然等死了就来不及了！情况紧急请大家马上转发！救人一命胜造七级浮屠！	2	2	6	4	4	4	9	9	9	0	0	0	4	4	4
2	1	27	在哪？！！！//@billkds:重大紧急突发事件：有女网友在微博上直播自杀，大家赶快看能不能有什么办法人肉到她，然后通知她当地的派出所，赶快去她家，不然等死了就来不及了！情况紧急请大家马上转发！救人一命胜造七级浮屠！	2	2	2	1	1	1	0	0	0	0	0	0	0	0	0
2	1	27	何苦呢 何必呢～//@0o睿睿小内内o0：OMG 太血腥了 自杀直播阿 快点来救命啊 傻瓜女孩你干什么啊啊啊啊啊啊啊啊啊啊~~	2	2	2	4	4	4	1	1	1	0	0	0	0	0	0
2	2	35	自杀直播。。真高调，她是想死还是想让人可怜她 自己都不爱自己怎么让别人爱你 //@内衣君:博主微薄里面好多= =// @mara拉 ：。。。毛骨悚然看的。。。// @新浪上海 ：关注此事件~有人能帮帮他吗？	2	2	2	4	4	4	3	9	4	2	2	0	0	0	0
2	2	19	真有人直播自杀...救起了没啊？	2	2	2	1	1	1	0	0	0	0	0	0	0	0	0
2	1	13	真心希望她没事，为了个负心汉，值得么？//@拷酱油专业户夜神仙LY：现在流行微薄自杀直播麼[思考] //@张爱咪小妹妹：妹纸！！不要这样啊！！！//@KDS三斤：认识她的朋友 快点打120啊！救人啊！	2	2	2	4	4	4	1	1	1	4	4	0	0	0	0
2	1	27	大家快救救她//@billkds：重大紧急突发事件：有女网友在微博上直播自杀，大家赶快看能不能有什么办法人肉到她，然后通知她当地的派出所，赶快去她家，不然等死了就来不及了！情况紧急请大家马上转发！救人一命胜造七级浮屠！	5	5	5	1	1	1	0	0	0	0	0	0	0	0	0
2	2	27	最瞧不起就是用死要挟的sb 有本事你就去把他做了//@余天寅：直播自杀不可取！！	2	2	2	4	4	4	9	9	9	3	3	0	0	0	0
2	2	27	不就是离婚嘛，总会遇到更好的！//@龔大芸：有撒想不开的呢，，，，//@billkds：重大紧急突发事件：有女网友在微博上直播自杀，大家赶快看能不能有什么办法人肉到她，然后通知她当地的派出所，赶快去她家，不然等死了就来不及了！情况紧急请大家马上转发！救人一命胜造七级浮屠！	5	5	5	4	4	4	1	1	1	0	0	0	0	0	0
2	1	7	天哪，太可怕了 //@billkds:重大紧急突发事件：有女网友在微博上直播自杀，大家赶快看能不能有什么办法人肉到她，然后通知她当地的派出所，赶快去她家，不然等死了就来不及了！情况紧急请大家马上转发！救人一命胜造七级浮屠！	2	2	2	3	3	3	0	0	0	0	0	0	0	0	0
2	1	27	侧那。。。花痴！ //@非英雄面包大人:册那！！！ //@姚家小白：我的妈呀，速度围观，微薄直播自杀啊！！！！ //@桔子圈俱乐部：速度关注！！	2	2	2	4	4	4	1	1	2	0	0	0	0	0	0
2	1	27	为什么想不开呢//@白__素贞贞贞：。。。。至于么 至于么 至于么//： //@TA没有昵称： //@billkds：重大紧急突发事件：有女网友在微博上直播自杀，大家赶快看能不能有什么办法人肉到她，然后通知她当地的派出所，赶快去她家，不然等死了就来不及了！情况紧急请大家马上转发！救人一命胜造七级浮屠！	2	2	2	4	4	4	1	1	1	0	0	0	0	0	0
2	2	7	自杀直播什么的 太吓人，太恐怖了。[生病] 为了一个不爱你的男人而放弃自己宝贵的生命，太不值了。别傻了！	2	2	2	4	4	4	1	1	1	0	0	0	0	0	0
2	2	27	救也来不及。。//@殷瑜琼JadeYin：8点44分微博，2个半小时了。。 //@billkds:重大紧急突发事件：有女网友在微博上直播自杀，大家赶快看能不能有什么办法人肉到她，然后通知她当地的派出所，赶快去她家，不然等死了就来不及了！情况紧急请大家马上转发！救人一命胜造七级浮屠！	2	2	2	1	1	2	0	0	0	0	0	0	0	0	0
2	1	27	。。。 //@龙旗的卡神alien_xu: 尼玛！！快救人啊！！有人知道联系方法么！！//@billkds：重大紧急突发事件：有女网友在微博上直播自杀，大家赶快看能不能有什么办法人肉到她，然后通知她当地的派出所，赶快去她家，不然等死了就来不及了！情况紧急请大家马上转发！救人一命胜造七级	2	2	2	3	3	3	0	0	0	0	0	0	0	0	0
2	1	27	啧啧啧。//@哎酷役_天培：//@billkds：重大紧急突发事件：有女网友在微博上直播自杀，大家赶快看能不能有什么办法人肉到她，然后通知她当地的派出所，赶快去她家，不然等死了就来不及了！情况紧急请大家马上转发！救人一命胜造七级浮屠！	2	2	2	3	3	3	0	0	0	0	0	0	0	0	0
2	2	27	真的要死，不会发围脖吧= =//@珉098：这个要转//@billkds：重大紧急突发事件：有女网友在微博上直播自杀，大家赶快看能不能有什么办法人肉到她，然后通知她当地的派出所，赶快去她家，不然等死了就来不及了！情况紧急请大家马上转发！救人一命胜造七级浮屠！	2	2	6	4	4	4	4	4	4	0	0	0	0	0	0
2	1	27	......//@Joey_Jun：真有人直播自杀[晕]oh no 有胆量自杀也先做了小三啊 现在打120还有救吧 这个社会	2	2	2	3	3	3	0	0	0	0	0	0	0	0	0
2	2	27	喜欢直播自杀的脑残几乎都用的ip. 我黑ip不遗余力。	6	2	6	4	4	4	4	4	2	0	0	0	0	0	0
2	1	27	快转 //@fanjiemax：哦呦//@billkds：重大紧急突发事件：有女网友在微博上直播自杀，大家赶快看能不能有什么办法人肉到她，然后通知她当地的派出所，赶快去她家，不然等死了就来不及了！情况紧急请大家马上转发！救人一命胜造七级浮屠！	5	5	5	1	1	1	0	0	0	0	0	0	0	0	0
2	1	7	哎，何必啊//@taozi000：//@董事长TAOVIVI：//@billkds：重大紧急突发事件：有女网友在微博上直播自杀，大家赶快看能不能有什么办法人肉到她，然后通知她当地的派出所，赶快去她家，不然等死了就来不及了！情况紧急请大家马上转发！救人一命胜造七级浮屠！	2	2	2	4	4	4	1	1	1	0	0	0	0	0	0
2	2	3	8点01就割了//@殷瑜琼JadeYin：8点44分微博，2个半小时了。。 //@billkds:重大紧急突发事件：有女网友在微博上直播自杀，大家赶快看能不能有什么办法人肉到她，然后通知她当地的派出所，赶快去她家，不然等死了就来不及了！情况紧急请大家马上转发！救人一命胜造七级浮屠！	2	2	2	1	1	1	0	0	0	0	0	0	0	0	0
2	1	27	@KDS_嘿咻软糖Emperor：我靠//@左手alex：用面鹏啊。。。么诚意。。。//@billkds：重大紧急突发事件：有女网友在微博上直播自杀，大家赶快看能不能有什么办法人肉到她，然后通知她当地的派出所，赶快去她家，不然等死了就来不及了！情况紧急请大家马上转发！救人一命胜造七级浮屠！	1	5	2	3	3	3	0	0	0	0	0	0	0	0	0
2	2	7	神马情况~~~~//@叶青Sarah：。。。//@陈平的浮云：[吃惊] //@billkds：重大紧急突发事件：有女网友在微博上直播自杀，大家赶快看能不能有什么办法人肉到她，然后通知她当地的派出所，赶快去她家，不然等死了就来不及了！情况紧急请大家马上转发！救人一命胜造七级浮屠！	2	2	2	1	2	1	0	0	0	0	0	0	0	0	0
2	2	27	想屎就表发微博！！！//@我就是小凤喜：FK。。自杀直播是流行趋势吗？//@妖妖ayo：靠！！！110在哪里	2	2	4	4	4	4	4	4	3	0	0	0	0	0	0
2	1	27	@上海交通广播 只能找你了！找不到微博上的上海警察！//@多士德重生：//@与马内利V7：[话筒] [话筒] [话筒] 此女士正在直播自杀，肯请见到的上海网友报警营救！！！	5	5	5	1	1	1	0	0	0	0	0	0	0	0	0
2	2	3	真的假的？！至于吗！//@天涯小S：又来一个自杀直播的？？？//@杉菜一汤：OMG！！@微博小秘书 快定位一下他的地址，报警啊//@肖水吉：天哪！//@lesleygreytear：我靠这神马？//@流星蝴蝶剑hot：//@鬼鬼苦逼啊：帮扩! //@Mr周抽抽:扩 帮帮这可怜的小妞。快点找家人救她啊。。。	2	2	2	4	4	4	9	9	1	0	0	0	0	0	0
1	1	27	又是自杀直播。。//@新浪上海：关注此事件~有人能帮帮他吗？	2	2	2	3	3	3	0	0	0	0	0	0	0	0	0
2	1	27	特老卵了//@KDS大白菜：OCN撒情况 //@血腥D罩_月野兔: 重大紧急突发事件：有女网友在微博上直播自杀，大家赶快看能不能有什么办法人肉到她，然后通知她当地的派出所，赶快去她家，不然等死了就来不及了！情况紧急请大家马上转发！[怒]	2	2	2	4	2	4	10	0	11	0	0	0	0	0	0
2	1	7	这这这。。。期待能够赶得及。@老杰jimmy：哎，何必啊//@taozi000：//@董事长TAOVIVI：//@billkds：重大紧急突发事件：有女网友在微博上直播自杀，大家赶快看能不能有什么办法人肉到她，然后通知她当地的派出所，赶快去她家，不然等死了就来不及了！情况紧急请大家马上转发！救人一命胜造七级浮屠！	5	5	2	4	4	4	1	1	1	0	0	0	0	0	0
2	2	27	额，直播自杀啊//@白宠：要死请静悄悄的死//@桔子圈俱乐部：速度关注！！	2	2	2	3	3	3	0	0	0	0	0	0	0	0	0
2	2	27	有什么好想不开的。命又不是他的。是父母给的~//@誠實可靠小郎君-_-：//@billkds：重大紧急突发事件：有女网友在微博上直播自杀，大家赶快看能不能有什么办法人肉到她，然后通知她当地的派出所，赶快去她家，不然等死了就来不及了！情况紧急请大家马上转发！救人一命胜造七级浮屠！	2	2	2	4	4	4	7	7	7	0	0	0	0	0	0
2	1	27	何必呢！//@我就是小凤喜：FK。。自杀直播是流行趋势吗？//@妖妖ayo：靠！！！110在哪里	2	2	2	4	4	4	1	1	1	0	0	0	0	0	0
2	2	27	太可怕了 //@KDS_老孙:帮转 //@billkds:重大紧急突发事件：有女网友在微博上直播自杀，大家赶快看能不能有什么办法人肉到她，然后通知她当地的派出所，赶快去她家，不然等死了就来不及了！情况紧急请大家马上转发！救人一命胜造七级浮屠！	2	2	2	3	3	3	0	0	0	0	0	0	0	0	0
2	1	27	奥扫，大家救人啊！ //@billkds:重大紧急突发事件：有女网友在微博上直播自杀，大家赶快看能不能有什么办法人肉到她，然后通知她当地的派出所，赶快去她家，不然等死了就来不及了！情况紧急请大家马上转发！救人一命胜造七级浮屠！	5	5	5	1	1	1	0	0	0	0	0	0	0	0	0
2	1	27	。。。不值得//@RaysonLi：救人要紧啊，为SB男人不值得//@十特嘻嘻饿兔子：为傻逼死最不值得了！ //@拷酱油专业户夜神仙LY: 现在流行微薄自杀直播麼[思考] //@张爱咪小妹妹：妹纸！！不要这样啊！！！//@KDS三斤：认识她的朋友 快点打120啊！救人啊！	2	2	2	4	4	4	1	1	1	0	0	0	0	0	0
2	2	3	有什么想不开的，救人要紧啊//@潘先林：@京东刘强东，请名人们帮忙转下，或许能帮忙救人//@潘先林：重大紧急突发事件：有女网友在微博上直播自杀，大家赶快看能不能有什么办法人肉到她，然后通知她当地的派出所，赶快去她家，不然等死了就来不及了！情况紧急请大家马上转发！救人一命胜造七级浮屠！	5	5	2	4	4	4	1	1	1	0	0	0	0	0	0
2	2	27	。。还冒泡？//@PPS米高：奥扫，大家救人啊！ //@billkds:重大紧急突发事件：有女网友在微博上直播自杀，大家赶快看能不能有什么办法人肉到她，然后通知她当地的派出所，赶快去她家，不然等死了就来不及了！情况紧急请大家马上转发！救人一命胜造七级浮屠！	2	2	2	4	2	4	11	0	11	0	0	0	0	0	0
2	1	19	哎呀，赶紧救人//@懒悠悠村的保罗哥：//@billkds：重大紧急突发事件：有女网友在微博上直播自杀，大家赶快看能不能有什么办法人肉到她，然后通知她当地的派出所，赶快去她家，不然等死了就来不及了！情况紧急请大家马上转发！救人一命胜造七级浮屠！	5	5	5	1	1	1	0	0	0	0	0	0	0	0	0
2	2	26	直播自杀 是不是有点害怕啊！！！！谁在上 海 快点救救她吧！！kelly小妞-啦啦啦	5	5	5	1	1	1	0	0	0	0	0	0	0	0	0
2	1	27	怎么回事呀//@妖妖ayo：想屎就表发微博！！！//@我就是小凤喜：FK。。自杀直播是流行趋势吗？//@妖妖ayo：靠！！！110在哪里	2	2	2	1	2	1	0	0	0	0	0	0	0	0	0
2	2	28	直播自杀？血淋淋的，死了也不漂亮了三！ //@爱磨牙的花狸鼠:还能清醒的发微博。。[吃惊] //@SMART_三眼:@_Miss_馬美美 继续转啊！！！！ //@RaysonLi：救人要紧啊，为SB男人不值得 //@十特嘻嘻饿兔子：为傻逼死最不值得了！ //@拷酱油专业户夜神仙LY: 现在流行微薄自杀直播麼[思考]	5	5	5	1	1	1	0	0	0	0	0	0	0	0	0
2	1	7	早上看了某女微博割脉自杀直播，因为不想跟其老公离婚。也许那位已经不在人世了。让我想起《最爱》里的一句话“人啊，得意一天是一天。总归都是人，总归都是命”。。Love For Life，其实生命不光只有爱情。还有很多爱你的人的。[蜡烛]	1	1	1	1	1	1	0	0	0	0	0	0	0	0	0
2	1	3	据闻已手术//@殷瑜琼JadeYin：8点44分微博，2个半小时了。。 //@billkds:重大紧急突发事件：有女网友在微博上直播自杀，大家赶快看能不能有什么办法人肉到她，然后通知她当地的派出所，赶快去她家，不然等死了就来不及了！情况紧急请大家马上转发！救人一命胜造七级浮屠！	2	2	2	1	1	1	0	0	0	0	0	0	0	0	0
2	2	27	恐怖。。//@新际：！！！//@billkds：重大紧急突发事件：有女网友在微博上直播自杀，大家赶快看能不能有什么办法人肉到她，然后通知她当地的派出所，赶快去她家，不然等死了就来不及了！情况紧急请大家马上转发！救人一命胜造七级浮屠！	2	2	2	3	3	3	0	0	0	0	0	0	0	0	0
2	1	7	何必,何必........//@ferrero07：//@billkds：重大紧急突发事件：有女网友在微博上直播自杀，大家赶快看能不能有什么办法人肉到她，然后通知她当地的派出所，赶快去她家，不然等死了就来不及了！情况紧急请大家马上转发！救人一命胜造七级浮屠！	2	2	2	4	4	4	1	1	1	0	0	0	0	0	0
2	2	27	何必呢。。//@我是马甲放个屁臭死你：啊？！//@D_薇_W：自杀直播。。真高调，她是想死还是想让人可怜她 自己都不爱自己怎么让别人爱你 //@内衣君:博主微薄里面好多= =// @mara拉 ：。。。毛骨悚然看的。。。// @新浪上海 ：关注此事件~有人能帮帮他吗？	2	2	2	4	4	4	1	1	1	0	0	0	0	0	0
2	2	14	好恐怖。。//@我是马甲放个屁臭死你：啊？！//@D_薇_W：自杀直播。。真高调，她是想死还是想让人可怜她 自己都不爱自己怎么让别人爱你 //@内衣君:博主微薄里面好多= =// @mara拉 ：。。。毛骨悚然看的。。。// @新浪上海 ：关注此事件~有人能帮帮他吗？	2	2	2	3	3	3	0	0	0	0	0	0	0	0	0
2	1	27	[可怜] //@billkds：重大紧急突发事件：有女网友在微博上直播自杀，大家赶快看能不能有什么办法人肉到她，然后通知她当地的派出所，赶快去她家，不然等死了就来不及了！情况紧急请大家马上转发！救人一命胜造七级浮屠！	2	2	2	1	1	1	0	0	0	0	0	0	0	0	0
2	2	27	上午8点发的。现在都11点30了。。。。//@泡饭-辉：//@KDS_MacchiatoX：//@billkds:重大紧急突发事件：有女网友在微博上直播自杀，大家赶快看能不能有什么办法人肉到她，然后通知她当地的派出所，赶快去她家，不然等死了就来不及了！情况紧急请大家马上转发！救人一命胜造七级浮屠！	2	2	2	1	1	1	0	0	0	0	0	0	0	0	0
2	1	3	【惊爆，微薄直播自杀ing】快，有谁来救救这个花季少女？？？！！！花季少女自杀-微薄正在直播中！！！http://weibo.com/1867847874	5	5	5	1	1	1	0	0	0	0	0	0	0	0	0
2	2	27	好恐怖···//@billkds：重大紧急突发事件：有女网友在微博上直播自杀，大家赶快看能不能有什么办法人肉到她，然后通知她当地的派出所，赶快去她家，不然等死了就来不及了！情况紧急请大家马上转发！救人一命胜造七级浮屠！	2	2	2	3	3	3	0	0	0	0	0	0	0	0	0
2	2	26	我晕死，有人现场直播自杀！@在西安//@罗老湿-CasterCrew：快去救人啊！//@Kyo如风：为了个男人不值得啊，救人要紧//@billkds：重大紧急突发事件：有女网友在微博上直播自杀，大家赶快看能不能有什么办法人肉到她，然后通知她当地的派出所，赶快去她家，不然等死了就来不及了！情况紧急请大家马上转发	5	5	5	1	1	1	0	0	0	0	0	0	0	0	0
2	1	27	能发微博 证明没事//@菲来克斯：//@王斐菲miFfY：哟 搞大了//@小V兔：//@待解救的胖子：//@billkds：重大紧急突发事件：有女网友在微博上直播自杀，大家赶快看能不能有什么办法人肉到她，然后通知她当地的派出所，赶快去她家，不然等死了就来不及了！情况紧急请大家马上转发！救人一命胜造七级浮屠！	2	2	6	4	4	4	4	4	4	0	0	0	0	0	0
2	1	3	不管是什么原因，先救人再说//@胶东在线的微博：微博直播自杀，大家救救她。	5	5	5	1	1	1	0	0	0	0	0	0	0	0	0
2	2	27	直播自杀啊，特恐怖了	2	2	2	3	3	3	0	0	0	0	0	0	0	0	0
2	1	21	这年头又开始流行微博直播自杀了[汗] //@海底升月亮：别傻了，你死了他高兴还来不及呢，拿走你的财产再重新找个MM易如反掌啊，而你爸妈会痛苦一辈子！！//@鱼灵均：你死了他不就解脱了么...财产也归他了//@唯心品牌方晖：你做鸭血汤啊 //@若水蝶衣:	2	2	2	3	2	4	0	0	11	0	0	0	0	0	0
2	2	27	这年头。。。啥都有。。。//@suijun_betta：//@哎酷役_天培：//@billkds：重大紧急突发事件：有女网友在微博上直播自杀，大家赶快看能不能有什么办法人肉到她，然后通知她当地的派出所，赶快去她家，不然等死了就来不及了！情况紧急请大家马上转发！救人一命胜造七级浮屠！	2	2	2	4	3	4	11	0	11	0	0	0	0	0	0
2	2	35	[吃惊] //@Well_Lee飞飞V：[吃惊] //@天涯小S：回复@天涯nicole:8点多开始割腕的，现在死了吧？ //@天涯nicole:这世界怎么了。。。//@天涯小S：又来一个自杀直播的？？？//@杉菜一汤：OMG！！@微博小秘书 快定位一下他的地址，报警啊//@肖水吉：天哪！//@lesleygreytear：我靠这神马？	2	2	2	3	3	3	0	0	0	0	0	0	0	0	0
2	2	27	自杀直播的人大家都不应该理睬，这样才能不鼓励后面的人有样学样！//@kino大人：都抱着必死决心了不如先一刀捅死那个狗男人！//@老菱闲话：我靠，自杀直播呀。 //@yueyue宝贝儿:好恐怖，怎么回事	6	6	6	3	3	2	0	0	0	0	0	0	4	4	4
2	2	27	居然有人在微薄上直播自杀，太吓人的！[泪]	1	2	1	3	3	3	0	0	0	0	0	0	0	0	0
2	1	35	还好好像得救了！ //@秋海Idleward:何必…… //@王王瑆星星： //@billkds：重大紧急突发事件：有女网友在微博上直播自杀，大家赶快看能不能有什么办法人肉到她，然后通知她当地的派出所，赶快去她家，不然等死了就来不及了！情况紧急请大家马上转发！救人一命胜造七级浮屠！	2	2	2	1	1	1	0	0	0	0	0	0	0	0	0
2	2	34	救人！！//@粥当当：怎么回事//@Fuji_不二:好像是玩真的啊这人，看微博好像之前还挺happy的，突然就要自杀了，老公出轨也不至于这样吧，关注人数居然还没飙升//@Kuroko人參負犬：死就默默的死，别发微薄好伐//@批发零售各种萌：喜欢直播自杀的脑残几乎都用的ip. 我黑ip不遗余力。	5	5	5	1	1	1	0	0	0	0	0	0	0	0	0
2	1	27	珍惜生命啊//@Ludo-：。。。不值得//@RaysonLi：救人要紧啊，为SB男人不值得//@十特嘻嘻饿兔子：为傻逼死最不值得了！ //@拷酱油专业户夜神仙LY: 现在流行微薄自杀直播麼[思考] //@张爱咪小妹妹：妹纸！！不要这样啊！！！//@KDS三斤：认识她的朋友 快点打120啊！救人啊！	5	5	5	1	1	1	0	0	0	0	0	0	0	0	0
2	1	5	[汗] 上海 求救命//@一言：//@Michaelchen-X：//@郎心铁：请上海网友报警啊！ //@神马乖乖兔:[话筒] [话筒] 上海的朋友注意 //@多士德重生： //@与马内利V7：[话筒] [话筒] [话筒] 此女士正在直播自杀，肯请见到的上海网友报警营救！！！	5	5	5	1	1	1	0	0	0	0	0	0	0	0	0
2	2	35	哪能是肥皂水[懒得理你][思考] //@-阿-狼-:// @billkds :重大紧急突发事件：有女网友在微博上直播自杀，大家赶快看能不能有什么办法人肉到她，然后通知她当地的派出所，赶快去她家，不然等死了就来不及了！情况紧急请大家马上转发！救人一命胜造七级浮屠！	2	2	2	2	2	2	0	0	0	0	0	0	0	0	0
2	1	27	刚得知消息她已经没事了！为了个劈腿男自杀真不应该！珍视生命，原离自杀！ //@billkds:重大紧急突发事件：有女网友在微博上直播自杀，大家赶快看能不能有什么办法人肉到她，然后通知她当地的派出所，赶快去她家，不然等死了就来不及了！情况紧急请大家马上转发！救人一命胜造七级浮屠！	2	2	2	4	4	4	1	1	1	4	4	4	0	0	0
2	1	27	紧急突发事件女F网上直播自杀！请大家帮忙人肉 - 宽带山论坛 @宽带山官网 http://t.cn/hDjbbO	5	5	5	1	1	1	0	0	0	0	0	0	0	0	0
2	2	3	天哪！干嘛这么想不开！//@新浪娱乐快报:// @billkds ：重大紧急突发事件：有女网友在微博上直播自杀，大家赶快看能不能有什么办法人肉到她，然后通知她当地的派出所，赶快去她家，不然等死了就来不及了！情况紧急请大家马上转发！救人一命胜造七级浮屠！	2	2	2	4	4	4	1	1	1	0	0	0	0	0	0
2	1	7	救人一命啊！//@凍冰冰tiffany：突然感覺微博好可怕…… ////@billkds：重大紧急突发事件：有女网友在微博上直播自杀，大家赶快看能不能有什么办法人肉到她，然后通知她当地的派出所，赶快去她家，不然等死了就来不及了！情况紧急请大家马上转发！救人一命胜造七级浮屠！	5	5	5	1	1	1	0	0	0	0	0	0	0	0	0
2	2	27	网上人肉的高手们都去哪儿了？！赶紧把那个直播自杀的找出来吧，她留下这么多线索，就是要你们找到她啊。.......救回来后要痛骂一顿。	5	5	5	1	1	1	0	0	0	0	0	0	3	3	3
2	2	27	直播自杀看的凉飕飕的！这年头⋯⋯[生病]	1	1	1	3	3	3	0	0	0	0	0	0	0	0	0
2	1	9	。。。。。。。。。。以前我以为直播自杀是假的，居然赶上一次。。。。。哎，何必呢	1	1	1	4	4	4	1	1	1	0	0	0	0	0	0
2	2	27	直播自杀么?!!////@新浪上海：关注此事件~有人能帮帮他吗？	2	2	2	3	3	3	0	0	0	0	0	0	0	0	0
2	2	27	哦扫啊！//@浪人无名：速度救人啊~~~//@PPS米高：奥扫，大家救人啊！ //@billkds:重大紧急突发事件：有女网友在微博上直播自杀，大家赶快看能不能有什么办法人肉到她，然后通知她当地的派出所，赶快去她家，不然等死了就来不及了！情况紧急请大家马上转发！救人一命胜造七级浮屠！	2	2	2	3	3	3	0	0	0	0	0	0	0	0	0
2	1	3	自杀直播渐入趋势化，系统化，程式化~ //@徐丛林: 最新消息，已经被救了。不论怎样，千万别自杀。	6	6	6	4	4	4	8	3	11	0	0	0	0	0	0
2	1	27	直播自杀殉情啊，吓死我了，还好已经送医院了	2	2	2	3	3	3	0	0	0	4	0	4	0	0	0
2	1	35	又直播自杀 这成了出名方式么 真的囧囧有神	2	2	2	4	4	4	3	3	8	1	1	1	0	0	0
2	2	27	刚看到别人微博上自杀直播贴，好可怕的说！现在的人咋就这么想不通哩？[思考]	1	1	1	4	4	4	1	1	1	0	0	0	0	0	0
2	1	3	这算直播自杀么。	2	2	2	2	2	2	0	0	0	0	0	0	0	0	0
2	1	24	现在很流行这个啊，自己都不在乎自己，别人在乎又有什么用//@胶东在线的微博：微博直播自杀，大家救救她。	2	2	6	4	4	4	2	2	2	0	0	0	0	0	0
2	2	27	这。。。//@只要读书好梦龙吃到老：//@billkds：重大紧急突发事件：有女网友在微博上直播自杀，大家赶快看能不能有什么办法人肉到她，然后通知她当地的派出所，赶快去她家，不然等死了就来不及了！情况紧急请大家马上转发！救人一命胜造七级浮屠！	2	2	2	3	3	3	0	0	0	0	0	0	0	0	0
2	2	3	为什么又有一个微博直播自杀的，生命诚可贵。。好好活着多好~~还出现在兴趣排序里=.=//@上海新闻播报：今天早上，此女子在微博上发布割腕照片，众多网友关注。现在发布消息已经在做手术。	2	2	2	4	4	1	1	1	0	0	0	0	0	0	0
2	1	3	死不了，还是不想死，想死还让大家知道！ //@波姐琳: //@leon郦: //@董事长TAOVIVI ： //@billkds ：重大紧急突发事件：有女网友在微博上直播自杀，大家赶快看能不能有什么办法人肉到她，然后通知她当地的派出所，赶快去她家，不然等死了就来不及了！情况紧急请大家马上转发！救人一命胜造七级浮屠！	2	2	2	4	4	4	4	4	4	0	0	0	0	0	0
2	1	3	看到的马上人肉！！！！！！//@麦麦唛唛：珍爱生命啊 //@囡囡-Vicki:那个血还在冒闹。// @小V宁宁 ：太血腥了，当事人亲友速度报警啦// @billkds ：重大紧急突发事件：有女网友在微博上直播自杀，大家赶快看能不能有什么办法人肉到她，然后通知她当地的派出所，赶快去她家，不然等死了就来不及了！	5	5	5	1	1	1	0	0	0	0	0	0	0	0	0
2	1	4	好像真是直播，年轻人，路还长凡事看开点//@趴趴虫子：[生病]真的直播？！！鸡皮疙瘩都起了！！ //@重庆晨报: 又见围脖直播自杀，生活的舞台何时成了生命的断头台？庆幸人已获救。	5	5	5	4	4	1	1	1	0	0	0	0	0	0	0
2	2	7	居然有人微博直播自杀~~~这个世界太神奇了！	2	2	2	4	2	4	11	0	11	0	0	0	0	0	0
2	1	27	盎然科技啊，不是吧！//@刀豆的豆:吓人啊！//@陈平的浮云：[吃惊] //@billkds：重大紧急突发事件：有女网友在微博上直播自杀，大家赶快看能不能有什么办法人肉到她，然后通知她当地的派出所，赶快去她家，不然等死了就来不及了！情况紧急请大家马上转发！救人一命胜造七级浮屠！	2	2	2	3	3	3	0	0	0	0	0	0	0	0	0
2	2	4	完全没得意思。//@重庆晨报：又见围脖直播自杀，生活的舞台何时成了生命的断头台？庆幸人已获救。	2	2	2	2	2	2	0	0	0	0	0	0	0	0	0
2	2	27	居然有人在微博上直播自杀！你老公不要你了，你还有爹妈！	2	2	2	4	4	4	7	7	7	4	4	4	0	0	0
2	2	27	啊U~~~我脚也软掉了！！//@发次额白斩鸡：//@蒋永沪：//@Miss_豌豆：//@billkds：重大紧急突发事件：有女网友在微博上直播自杀，大家赶快看能不能有什么办法人肉到她，然后通知她当地的派出所，赶快去她家，不然等死了就来不及了！情况紧急请大家马上转发！救人一命胜造七级浮屠！	2	2	2	3	3	3	0	0	0	0	0	0	0	0	0
2	1	27	直播..//@刀豆的豆：吓人啊！//@陈平的浮云：[吃惊] //@billkds：重大紧急突发事件：有女网友在微博上直播自杀，大家赶快看能不能有什么办法人肉到她，然后通知她当地的派出所，赶快去她家，不然等死了就来不及了！情况紧急请大家马上转发！救人一命胜造七级浮屠！	2	2	2	3	3	3	0	0	0	0	0	0	0	0	0
2	1	7	彪悍，自杀直播	2	2	2	4	2	4	10	0	10	0	0	0	0	0	0
1	2	27	用微博 用自杀 用微博直播自杀 逼你老公...既不会送性命 又可以对老公和小三造成很大的社会舆论压力 果然系个狠角色啊...个记 这个小三悲催捏~	2	2	2	4	4	4	4	5	4	3	3	3	0	0	0
2	1	15	有人在直播自杀。//@猫扑：偶然在新浪发现这个微博，这姑娘应该是感情受挫了，老公是上海盎然信息技术有限公司董事合伙人马翔，在外面有了姘头决定在微博自杀。。。现在生死未卜~ 微博地址： kelly小妞-啦啦啦：http://weibo.com/1867847874	5	2	5	1	2	1	0	0	0	0	0	0	0	0	0
2	1	27	网络直播自杀,原因小三,获救 好在已经人肉到并珍惜老婆,远离小三	2	2	2	1	1	1	0	0	0	0	0	0	0	0	0
2	2	27	直播自杀.....//@秋海Idleward：哎，如果一个人要你这样去挽回，其实他已经不值得再挽回了//@秋海Idleward：何必……//@王王瑆星星：//@billkds：重大紧急突发事件：有女网友在微博上直播自杀，大家赶快看能不能有什么办法人肉到她，然后通知她当地的派出所，赶快去她家	2	2	2	3	3	3	0	0	0	0	0	0	0	0	0
2	2	7	刚刚看了微博直播自杀，看到直流的鲜血，恐慌了恐慌了恐慌了……	1	1	1	3	3	3	0	0	0	0	0	0	0	0	0
2	2	27	又直播自杀? //@T家小娜:天呐，想吐！应该没下决心死吧？？ //@我是金馆长：又有人自杀类？ //@mara拉：。。。毛骨悚然看的。。。 //@新浪上海：关注此事件~有人能帮帮他吗？	2	2	2	3	3	3	0	0	0	0	0	0	0	0	0
2	2	3	居然有人微薄直播自杀。。。好恐怖[闭嘴]	2	2	2	3	3	3	0	0	0	0	0	0	0	0	0
2	1	27	刚刚看了那个什么自杀直播微薄的，发觉那个男人要悲剧了。。	1	1	1	2	1	2	0	0	0	0	0	0	0	0	0
2	1	27	已经在动手术抢救了//@billkds:重大紧急突发事件：有女网友在微博上直播自杀，大家赶快看能不能有什么办法人肉到她，然后通知她当地的派出所，赶快去她家，不然等死了就来不及了！情况紧急请大家马上转发！救人一命胜造七级浮屠！	2	2	2	1	1	1	0	0	0	0	0	0	0	0	0
2	2	27	不是吧...不要啊~对不起家里人的//@RaysonLi：救人要紧啊，为SB男人不值得//@十特嘻嘻饿兔子：为傻逼死最不值得了！ //@拷酱油专业户夜神仙LY: 现在流行微薄自杀直播麼[思考] //@张爱咪小妹妹：妹纸！！不要这样啊！！！//@KDS三斤：认识她的朋友 快点打120啊！救人啊！	5	5	2	4	4	4	7	7	7	0	0	0	0	0	0
2	1	7	哎呦~微博直播自杀过程。。。刺激啊。	2	2	2	2	2	3	0	0	0	0	0	0	0	0	0
2	1	27	活着比死亡更需要勇气//@Minnadai：割的还不深，快点救人要紧//@RaysonLi：救人要紧啊，为SB男人不值得//@十特嘻嘻饿兔子：为傻逼死最不值得了！ //@拷酱油专业户夜神仙LY: 现在流行微薄自杀直播麼[思考] //@张爱咪小妹妹：妹纸！！不要这样啊！！！//@KDS三斤：认识她的朋友 快点打120啊！救人啊！	5	5	5	1	1	1	0	0	0	0	0	0	0	0	0
2	1	5	微薄上那些直播自杀的人，我真的搞不懂连自己的生命都不珍惜的人有什么资格唤起人们的同情？有时间直播为何没时间去考虑如何解决问题？人都死了人们怎么帮你解决问题？最后，爱死死吧！	6	2	6	4	4	4	9	9	1	0	3	0	4	4	4
2	1	1	微博直播自杀？OMG//@猫扑：偶然在新浪发现这个微博，这姑娘应该是感情受挫了，老公是上海盎然信息技术有限公司董事合伙人马翔，在外面有了姘头决定在微博自杀。。。现在生死未卜~ 微博地址： kelly小妞-啦啦啦：http://weibo.com/1867847874	2	2	2	3	3	3	0	0	0	0	0	0	0	0	0
2	2	4	[吃惊] //@重庆晨报：又见围脖直播自杀，生活的舞台何时成了生命的断头台？庆幸人已获救。	2	2	2	3	3	3	0	0	0	0	0	0	0	0	0
2	1	35	[吃惊][吃惊][吃惊]！！赶紧救人呐！//@_倔强小菁:天‼ 救人啊‼有什么事情要这么极端// @billkds :重大紧急突发事件：有女网友在微博上直播自杀，大家赶快看能不能有什么办法人肉到她，然后通知她当地的派出所，赶快去她家，不然等死了就来不及了！情况紧急请大家马上转发！救人一命胜造七级浮屠！	5	5	2	1	1	3	0	0	0	0	0	0	0	0	0
2	2	27	傻逼呀//@christiebaba：点评：微博直播自杀是一种新潮流，请热爱时尚走在前沿的孩子们跟上。	2	2	2	1	1	1	0	0	0	0	0	0	0	0	0
2	2	27	额弥陀佛 //@Edmond_D:帮转// @billkds ：重大紧急突发事件：有女网友在微博上直播自杀，大家赶快看能不能有什么办法人肉到她，然后通知她当地的派出所，赶快去她家，不然等死了就来不及了！情况紧急请大家马上转发！救人一命胜造七级浮屠！	2	2	5	1	1	1	0	0	0	0	0	0	0	0	0
2	1	27	又一起微博直播自杀事件，转起来！！！！！！！！ //@猫扑:偶然在新浪发现这个微博，这姑娘应该是感情受挫了，老公是上海盎然信息技术有限公司董事合伙人马翔，在外面有了姘头决定在微博自杀。。。现在生死未卜~ 微博地址： kelly小妞-啦啦啦：http://weibo.com/1867847874	5	5	5	1	1	1	0	0	0	0	0	0	0	0	0
2	2	27	微博还能用来全程直播自杀的！交怪吓人！方法太极端了！不爱就不爱了呗，这样一闹以后再在一起还能好好相处吗？不过那女的应该潜意识里也并不想死，不然还微博干嘛呀！偷偷就解决了！	2	2	6	4	4	4	4	4	4	3	3	0	0	0	0
2	2	27	何必呢，潇洒点分手不是很好么//@Tatiana_黄：OMG，介是真的吗？//@贾斯米：哎 何必呢//@Susie_Shen：//@王王瑆星星: //@billkds：重大紧急突发事件：有女网友在微博上直播自杀，大家赶快看能不能有什么办法人肉到她，然后通知她当地的派出所，赶快去她家，不然等死了就来不及了！	2	2	2	4	4	4	1	1	1	0	0	0	0	0	0
2	1	3	自杀直播么。。。//@我来我征服：没看懂，求解//@一马青尘：转一下	2	2	2	3	3	3	0	0	0	0	0	0	0	0	0
2	2	27	太不值得了！！//@刘-海天：撒体啦//@Kyo如风：为了个男人不值得啊，救人要紧//@billkds：重大紧急突发事件：有女网友在微博上直播自杀，大家赶快看能不能有什么办法人肉到她，然后通知她当地的派出所，赶快去她家，不然等死了就来不及了！情况紧急请大家马上转发！救人一命胜造七级浮屠！	2	2	2	4	4	4	1	1	1	0	0	0	0	0	0
2	1	35	直播自杀的怎么每天都那么多 ？有没有敢直播XXOO的？	6	6	6	4	4	4	3	3	2	0	0	0	0	0	0
2	2	27	什么情况[思考]//@戏言绿茶:爱至此，此生无憾，走好// 麻烦请把微距调一下重新拍一张，谢谢// 真心希望她没事，为了个负心汉，值得么？// @拷酱油专业户夜神仙LY ：现在流行微薄自杀直播麼[思考] // @张爱咪小妹妹 ：妹纸！！不要这样啊！！！// @KDS三斤 ：认识她的朋友 快点打120啊！救人啊！	2	2	2	2	2	2	0	0	0	0	0	0	0	0	0
2	2	27	干吗割自己，割小三呀！！////@哇靠不会吧阿：看到过很多次了。。。还有2个一起割的，最后都没事。。。 //@billkds: 重大紧急突发事件：有女网友在微博上直播自杀，大家赶快看能不能有什么办法人肉到她，然后通知她当地的派出所，赶快去她家，不然等死了就来不及了！情况紧急请大家马上转发！	2	2	2	4	4	4	1	1	1	0	0	0	0	0	0
2	1	27	又直播自杀呀...	2	2	2	3	3	3	0	0	0	0	0	0	0	0	0
2	1	3	我去……微博自杀直播……姑娘……图什么啊……	2	2	2	4	4	4	11	11	11	0	0	0	0	0	0
2	1	7	震撼、血腥、不可思议！大奶与小三PK，微博发文直播自杀全程。难道现在的男淫都很珍贵吗？值得吗？@新周刊，传送门—— http://weibo.com/1867847874	2	2	2	4	4	4	1	1	1	0	3	0	0	0	0
2	2	27	a不是把 直拨阿//@门子呀：不是吧...不要啊~对不起家里人的//@RaysonLi：救人要紧啊，为SB男人不值得//@十特嘻嘻饿兔子：为傻逼死最不值得了！ //@拷酱油专业户夜神仙LY: 现在流行微薄自杀直播麼[思考] //@张爱咪小妹妹：妹纸！！不要这样啊！！！//@KDS三斤：认识她的朋友 快点打120啊！救人啊！	2	2	2	3	3	3	0	0	0	0	0	0	0	0	0
2	2	27	女人何必啊！// @billkds :重大紧急突发事件：有女网友在微博上直播自杀，大家赶快看能不能有什么办法人肉到她，然后通知她当地的派出所，赶快去她家，不然等死了就来不及了！情况紧急请大家马上转发！救人一命胜造七级浮屠！	2	2	2	4	4	4	1	1	1	0	0	0	0	0	0
2	2	27	微薄直播自杀？？？？何目的？？？不过不论什么目的，好好的珍惜生命吧！！！！！！！！！	2	2	5	1	4	1	0	9	0	0	0	0	0	0	0
1	2	3	现在一看见直播自杀的，再也不会揪心和着急了！只想问句：你是想红还是想shi？如果想红，反正我这是不会转发的；如果想shi，那赶紧的，为他妈一SB男就自杀，你活着也是浪费粮食！[鄙视]	6	6	6	2	2	2	0	0	0	0	0	0	5	4	0
2	2	27	。。其实吧，据说吧，割腕是死不掉的，只会很疼。。//@君君Joey：额。。。有人在直播自杀过程！	2	2	2	2	2	2	0	0	0	0	0	0	0	0	0
2	1	27	刚刚看到微博上面有人直播自杀，这个世界脑子有病的人太多了...	1	1	2	4	4	4	11	11	11	0	0	5	0	0	0
2	1	35	可怜之人必有可恨之处啊！//@Ludo-：。。。不值得//@RaysonLi：救人要紧啊，为SB男人不值得//@十特嘻嘻饿兔子：为傻逼死最不值得了！ //@拷酱油专业户夜神仙LY: 现在流行微薄自杀直播麼[思考] //@张爱咪小妹妹：妹纸！！不要这样啊！！！//@KDS三斤：认识她的朋友 快点打120啊！救人啊！	2	2	2	4	4	4	9	9	9	0	0	0	0	0	0
2	1	27	weibo还有这个作用。。。//@Tatiana_黄：OMG，介是真的吗？//@贾斯米：哎 何必呢//@Susie_Shen：//@王王瑆星星: //@billkds：重大紧急突发事件：有女网友在微博上直播自杀，大家赶快看能不能有什么办法人肉到她，然后通知她当地的派出所，赶快去她家，不然等死了就来不及了！情况紧急请大家马上转发！	2	2	2	3	3	3	0	0	0	0	0	0	0	0	0
2	2	27	。。。你妈bye都打错。。还自杀直播。。	2	2	2	3	3	4	0	0	2	0	0	0	0	0	0
2	2	27	什么世道！直播自杀一刚	1	2	6	3	3	3	0	0	0	0	0	0	0	0	0
2	1	27	现在流行直播自杀吗。。。//@猫扑：偶然在新浪发现这个微博，这姑娘应该是感情受挫了，老公是上海盎然信息技术有限公司董事合伙人马翔，在外面有了姘头决定在微博自杀。。。现在生死未卜~ 微博地址： kelly小妞-啦啦啦：http://weibo.com/1867847874	2	2	2	3	2	3	0	0	0	0	0	0	0	0	0
2	2	27	就算活的很痛苦，也不值得为了男人死。//@張永磊Patrick：围脖为情自杀直播，还好救回来了	2	2	2	4	4	4	1	1	1	0	0	0	0	0	0
2	2	27	那最好~真是想不开~//@生姜Q：看到最后一条写了说已经去医院了。。。//@三Q三Q：//@三Q三Q：据说是自杀直播...转给@宣克炅 //@生姜Q：额。。。这是在干吗。。 //@三Q三Q：叫白车吧~死又达不到目的~没意思的~//@住之山：转发微博	2	2	2	4	4	4	1	1	1	0	0	0	0	0	0
2	2	27	[吃惊] 炒作还是玩真的啊~//@Jon三平：[吃惊] //@billkds：重大紧急突发事件：有女网友在微博上直播自杀，大家赶快看能不能有什么办法人肉到她，然后通知她当地的派出所，赶快去她家，不然等死了就来不及了！情况紧急请大家马上转发！救人一命胜造七级浮屠！	2	2	2	4	4	4	4	4	4	1	1	0	0	0	0
2	2	27	玩这么大的？ //@吴琦大叔:救人// @陶海飞 ：救人// @赛琳鱼 ：// @罗老湿-CasterCrew : 快去救人啊！！// @billkds ：重大紧急突发事件：有女网友在微博上直播自杀，大家赶快看能不能有什么办法人肉到她，然后通知她当地的派出所，赶快去她家，不然等死了就来不及了！	2	2	2	3	3	3	0	0	0	0	0	0	0	0	0
2	1	27	crazy。。//@Joey_Jun：真有人直播自杀[晕]oh no 有胆量自杀也先做了小三啊 现在打120还有救吧 这个社会	2	2	2	3	4	3	0	11	0	0	0	0	0	0	0
2	1	26	如果一个人真想死何必在网路上直播呢。见过豆瓣直播自杀的，也见过微博直播自杀的，但最终都还是没死成，不是我多么盼着要死的去死，而是，这种虚伪的向生命叫嚣的方式实在很蹩脚。	6	2	6	4	4	4	4	4	4	0	0	0	0	0	0
2	2	27	妈呀 //@PPS米高:奥扫，大家救人啊！ //@billkds:重大紧急突发事件：有女网友在微博上直播自杀，大家赶快看能不能有什么办法人肉到她，然后通知她当地的派出所，赶快去她家，不然等死了就来不及了！情况紧急请大家马上转发！救人一命胜造七级浮屠！	2	2	2	3	3	3	0	0	0	0	0	0	0	0	0
2	1	13	今早微博上又出现了一起直播自杀。无论遭遇了什么，无论失去了什么，只要你还拥有生命，就拥有最宝贵的财富！这世间的一切都可以重新再来，除了生命！请大家珍重之！	2	2	5	1	1	1	0	0	0	0	0	0	0	0	0
1	1	26	如果一个人真想死何必在网路上直播呢。见过豆瓣直播自杀的，也见过微博直播自杀的，但最终都还是没死成，不是我多么盼着要死的去死，而是，这种虚伪的向生命叫嚣的方式实在很蹩脚。。	6	6	6	4	4	4	4	4	4	0	0	0	0	0	0
2	1	25	我就深深的不能够了，为嘛喜欢网上直播自杀！！拖泥带水，自己找罪受！	6	6	6	4	4	4	1	3	9	0	0	0	0	0	0
2	1	34	自杀直播？[晕]//@毛朱伟:我日，吓得我屁滚尿流阿，网警快查她IP// @密史特龙累 ：这是个神马情况?直播自杀?// @失散的我自己 ：你应该直播自己过得比他好~~真傻// @糖果熊美国代购 ：傻了阿?人都不爱你了还会在乎你自己伤害自己吗?为了还爱着你的人停止这种愚蠢的行为吧~//	2	2	2	3	3	3	0	0	0	0	0	0	0	0	0
2	1	16	微博至少还是改变了一些东西的，比如说，以前就没啥人在博客上直播自杀，边杀边自拍上传照片儿，这得靠多嘛非一般的感觉才能完成啊。自古以来，自杀不都是个私事儿吗？就跟思考人生，怀疑人生一样？想不通了，再悄悄去问牛鬼蛇神释迦牟尼观音哥哥还有上帝。	6	6	6	4	4	4	3	3	3	0	0	0	0	0	0
2	2	27	微博力量大[赞]還好救得及時[汗] //@STV新闻夜线:【上海一女子微博直播自杀】今晨，女网友"kelly小妞-啦啦啦"或因丈夫的感情问题，通过微博公布割腕自杀过程，引众网友关注，后有网友报警。民警将其送往医院。现女子正接受救治。 http://weibo.com/1867847874	2	2	2	1	1	1	0	0	0	0	0	0	0	0	0
2	1	27	我靠 //@duolasimon:这个也太牛B了。。。微波直播自杀。就为了个男人，值得么..?!..	2	2	2	3	3	3	0	0	0	0	0	0	0	0	0
2	1	3	微博直播耍流氓 算个屁 这都开始直播自杀了 微博真强大 死之前都要上	2	6	2	4	2	4	2	0	2	0	0	0	0	0	0
2	1	36	佢自己都唔想活，點救？ //@老杰jimmy:哎，何必啊// @taozi000 ：// @董事长TAOVIVI ：// @billkds ：重大紧急突发事件：有女网友在微博上直播自杀，大家赶快看能不能有什么办法人肉到她，然后通知她当地的派出所，赶快去她家，不然等死了就来不及了！情况紧急请大家马上转发！救人一命胜造七级浮屠！	2	2	2	4	2	4	9	0	1	0	0	0	4	4	0
2	1	27	基本上直播自杀的都死不了。	6	6	6	4	4	4	4	4	4	0	0	0	0	0	0
2	2	34	直播自杀 好血腥	2	2	2	3	3	3	0	0	0	0	0	0	0	0	0
2	2	27	………神经啊//@malcolmyao:// @billkds ：重大紧急突发事件：有女网友在微博上直播自杀，大家赶快看能不能有什么办法人肉到她，然后通知她当地的派出所，赶快去她家，不然等死了就来不及了！情况紧急请大家马上转发！救人一命胜造七级浮屠！	2	2	2	4	4	4	11	11	11	0	0	0	0	0	0
2	1	27	各种自杀直播贴，13.	3	3	3	2	2	2	0	0	0	0	0	0	0	0	0
2	1	27	直播做啥？脑残 //@虞振萍-ON恩酱:好恐怖···// @billkds ：重大紧急突发事件：有女网友在微博上直播自杀，大家赶快看能不能有什么办法人肉到她，然后通知她当地的派出所，赶快去她家，不然等死了就来不及了！情况紧急请大家马上转发！救人一命胜造七级浮屠！	2	2	2	4	4	4	2	3	2	0	0	0	0	0	0
2	1	27	人们在围脖上发的任何一句话，真的都有可能是临终遗言么……//@luCyPanPan：何必呢~ //@菜包：这个算是专业的了....救人啊//@嘉言_懿行：救救他 //@非英雄面包大人:册那！！！// @姚家小白 ：我的妈呀，速度围观，微薄直播自杀啊！！！！// @桔子圈俱乐部 ：速度关注！！	6	6	6	3	3	3	0	0	0	0	0	0	0	0	0
2	1	28	直播就说明不想死：）但是觉得不做出点什么就无法证明自己态度坚决。所以选择直播自杀。陶冶了别人升华了自己呀[偷笑]就像有人当街打架，有人劝架的话，就会越劝越来劲。被人架走都要回头放狠话：老子都是要打死你！自杀就是看的人越多我越要证明自己想死，多来几刀。再给你们看出血照，和翻开的伤口。	6	6	6	4	4	4	4	4	4	1	1	1	0	0	0
2	2	19	口味越来越重了哦！ //@水中的小小鱼儿:不是吧,微博直播自杀!!!	2	2	2	3	3	3	0	0	0	0	0	0	0	0	0
2	1	7	微博直播自杀引起轰动，那么微博直播SY，微博直播ZW，那么微博直播ML，微博直播QJ，微博直播切JJ还会远么，不久将来微博都会有得看的	2	2	6	4	4	4	8	3	8	1	1	0	0	0	0
2	1	27	直播自杀啊//@brain-小丰：珍惜生命远离婚姻	2	2	2	3	3	3	0	0	0	0	0	0	0	0	0
2	2	4	别折磨自己，凡事想开点。 //@陈怡雯_Even:太恐怖了// @菲来克斯 ：// @王斐菲miFfY ：哟 搞大了/ ：重大紧急突发事件：有女网友在微博上直播自杀，大家赶快看能不能有什么办法人肉到她，然后通知她当地的派出所，赶快去她家，不然等死了就来不及了！情况紧急请大家马上转发！救人一命胜造七级浮屠！	5	5	5	4	4	4	1	1	1	0	0	0	0	0	0
2	2	35	[衰] 世界上还有很多好吃的没吃呢，怎么能随便死掉乃？//@里昂艾尔：动用社会资源就为这样的。。。还直播自杀，麻烦安静地去死吧，何必留恋。 btw, 以后要不要设置微博巡警？万一有人直播行凶啥的。。。	2	5	2	1	1	2	0	0	0	0	0	0	0	0	0
2	2	19	这姑娘的微薄看得我直哆嗦。//@春日步：纳尼?现在流行微博直播自杀了啊....?//@sin69：救人啊！！！//@猪猪额窝里相：要命来 撒情况啊 救人先啦 //@流星飞逝瞬间:哇靠。。。转转转// @张浩梁 ：要命了// @樱桃雪Cherry ：快点救人啊。为什么要这样。。。 // @新浪上海 :关注此事件~有人能帮帮他吗？	1	1	1	3	3	3	0	0	0	0	0	0	0	0	0
2	1	27	第一次看自杀直播//@不嘲不划拳V：要死还搞那么多花样！//@ClAuDia靓小靓：对的呀 ，。这个女人还现场直播 牛比伐[威武] //@晟晟Kami：割腕自殺嗎？	1	1	1	3	3	3	0	0	0	0	0	0	0	0	0
2	2	30	[晕] 正酝酿食欲呢，被一直播自杀的微博吓到了。。。。这年头儿真是什么怪事儿都有，自杀还都这么不低调的，也太微博控点儿了吧。。。。[思考] 吓饱了，为避免下午挨饿，还是出去给自己准备好下午茶好了。	1	1	1	4	4	4	11	11	11	0	0	0	0	0	0
2	1	14	自杀？ //@信访脚步11://@游戏一回快乐：//@非衣7911：呼救！！！//@与马内利V7：[话筒] [话筒] [话筒] 此女士正在直播自杀，肯请见到的上海网友报警营救！！！	2	2	2	1	2	3	0	0	0	0	0	0	0	0	0
2	1	27	吓凶。。。自杀直播。。特酷了。。点到这人里面，还要刺激[围观][围观][围观]	2	2	2	2	2	2	0	0	0	0	0	0	0	0	0
2	2	3	世界之大无奇不有，还有人能在围脖上直播自杀的，我真是佩服这位阿姨，既然想死何必浪费时间呢？对死看的如此淡薄救活了也是家人的累赘。	2	2	2	4	4	4	11	11	11	0	0	0	5	4	0
2	2	27	是不是自杀直播也变成潮流了？…每月一次大姨妈的血还没看够么？是觉得肯定有人会来救么？明显缺爱缺脑子 这种人看着就恶心 没什么好同情的 不会自尊自爱。【奴性！】	6	6	6	4	4	4	9	9	9	0	0	0	0	4	0
2	2	3	何必呢！ //@打蔫的妖精:我真佩服这些微薄上秀自杀的？是想真死吗？ // @王松K歌 : 可惜了的// @张斌 ：看的我心惊肉跳...不过最后一条微博说已经在做手术了...	2	2	2	4	4	4	1	1	1	0	0	0	0	0	0
2	1	27	我赛，有人直播自杀诶~	2	2	2	3	3	3	0	0	0	0	0	0	0	0	0
2	1	34	[泪] [泪] [泪] [泪] [泪] 有人在微博上，直播自杀，看了心里毛毛的，可怜的女人，想同情你，想真不知道说什么，不知道爱自己，对这类人感觉到恐惧！	1	1	2	4	4	4	9	9	9	0	0	0	0	0	0
2	1	34	不想評論，這種事情//@刘小菲：自杀直播渐入趋势化，系统化，程式化~ //@徐丛林: 最新消息，已经被救了。不论怎样，千万别自杀。	2	2	2	2	2	2	0	0	0	0	0	0	0	0	0
2	1	15	卧槽 //@弈羿: 我晕，还真有人微博直播自杀啊 //@嘉言_懿行:救救他 //@非英雄面包大人:册那！！！// @姚家小白 ：我的妈呀，速度围观，微薄直播自杀啊！！！！// @桔子圈俱乐部 ：速度关注！！	2	2	2	3	3	3	0	0	0	0	0	0	0	0	0
2	1	27	我操，今天居然一个BY在微博上自杀直播。。。 这真的什么社会呀！！！	2	2	1	3	3	3	0	0	0	0	0	0	0	0	0
2	1	35	刚才手贱啊，看了个割腕自杀直播贴，真难受啊！	1	1	1	3	3	3	0	0	0	0	0	0	0	0	0
2	3	36	今天微薄有人直播自杀。。。。。。	2	2	1	3	3	3	0	0	0	0	0	0	0	0	0
2	2	27	现在直播自杀的实在太多了 到底真的假的啊 吓人的//@daisy_rukarukaruka：现在怎么样了啊！！！//@上海尐妞妞：不知道现在神马情况，早上8点多钟，现在都十一点半了。。。//@daisy_rukarukaruka：干什么啊谁去救救她啊//@上海尐妞妞：撒情况啊？直播自杀？？//@顾晓磊：这男的老公叫马翔？？？我认识啊	2	2	2	4	4	4	4	4	4	0	0	0	0	0	0
2	2	27	回复@小JUNJUNJUN:- -真心年纪大了。。。只会玩开心网的说- -开通微博还是为了看一姐姐在微博上直播自杀的说。。囧 //@小JUNJUNJUN:RPWT。。。。	2	6	1	2	2	2	0	0	0	0	0	0	0	0	0
2	2	7	这样自残，看了让人心酸//@江上燕子彩色心情：@方言strtv 这个！直播自杀[晕]真得看看心理医生才对！！！最痛心的应该是爹妈啊！[泪]身之发肤受之父母，怎敢妄意伤之！！！	1	2	1	1	1	1	0	0	0	0	0	0	0	0	0
2	2	21	哎呀重口味啊 我顿时脚得我腿软了..[晕] //@倪明翡：我瞬间晕血了···感觉头发胀····这是什么····直播自杀？	2	2	2	3	3	3	0	0	0	0	0	0	0	0	0
2	2	27	哎哟 哪能嘎想不开。。。//@celery_01：-_-微薄直播自杀，这种真是好前卫的炒作啊 //@Amy-風輕雲淡:围脖直播自杀。。众人报警。。。抢救ing。。。。又是小三啊。。。这帮不要脸的男人和女人。。早点死死掉，不要害人了。。。	2	2	2	4	4	4	1	1	1	0	0	0	0	0	0
2	2	3	太可怕了，刚才看到一个直播自杀的微薄，就因为她老公在外面有人了。为什么要如此不珍惜自己呢？为那样的男人真的不值得啊[衰]	1	1	1	4	4	4	1	1	1	0	0	0	0	0	0
2	2	27	傻×//@傻瓜emma：傻瓜一个，一点都不珍惜自己的生命 //@张嘉言Ivy:回复 @Joey尹 :是的，好像是昨晚，又来！想死还用微博传播，真不知道，是真想死呢，还是想干嘛！生命不是用来利用的道具！ // @Joey尹 :什么情况 ·又围脖直播自杀么 // @张嘉言Ivy :离婚和死，是和生命无关！	2	2	2	4	4	4	1	1	1	0	0	0	0	0	0
2	2	5	现在这么流行各种微博直播自杀,还有在空间上放遗书还是火星文的?80和90都有.是爱的太深还是心理有问题,亦或者是想借自杀来引起别人的注意和关心..连自己都不爱的人还怎么去爱别人.?	6	6	6	4	4	4	9	9	11	0	0	0	0	0	0
2	2	27	脑残年年有，有直播贴的 http://t.cn/hDjnZg //@恋Vampire恋：可怕 //@sh原子小金刚:现场直播自杀啊？？ //@brain-小丰:珍惜生命远离婚姻	2	2	2	4	4	4	1	1	1	0	0	0	0	0	0
2	2	27	救命啊。。，//@王斐菲miFfY:哟 搞大了@billkds ：重大紧急突发事件：有女网友在微博上直播自杀，大家赶快看能不能有什么办法人肉到她，然后通知她当地的派出所，赶快去她家，不然等死了就来不及了！情况紧急请大家马上转发！救人一命胜造七级浮屠！	5	5	5	1	1	1	0	0	0	0	0	0	0	0	0
2	1	27	直播自杀的人应该还不想死！ // @刘凡fendy:转发微博。	6	6	6	4	4	4	4	4	4	0	0	0	0	0	0
2	2	4	微博直播自杀真实种愚蠢的行为，害人害己。什么都要弄的唯恐天下不乱。不喜欢你了就是不喜欢了。难道你觉得你自杀了他能回心转意吗?你对他的喜欢就是被舆论弄出来的?哎...	2	2	2	4	4	4	1	1	4	3	3	3	0	0	0
2	1	3	真是，擦@伊之独秀 你们上海的 //@Aimee米粒很小:这也太高调啊！！！看见晒任何杂七杂八的，肿么现在都开始晒自杀了？！？！？小乖乖们，咱们可不学她，咱们都是祖国的花朵儿~~~红领巾的鲜血染红了解放军叔叔！！！！	5	5	2	3	3	3	0	0	0	0	0	0	0	0	0
2	2	3	又一个直播自杀的微博被转发的沸沸扬扬。但是我真的不明白那些在微博上直播自杀的人们到底是什么心理。报复？想被人救？展示自己的痛苦？不懂。	2	2	1	4	4	4	11	11	11	0	0	0	0	0	0
2	1	27	微波不惊人死不休！//@小么事oO：HELP！！！//@王王瑆星星：//@billkds：重大紧急突发事件：有女网友在微博上直播自杀，大家赶快看能不能有什么办法人肉到她，然后通知她当地的派出所，赶快去她家，不然等死了就来不及了！情况紧急请大家马上转发！救人一命胜造七级浮屠！	2	2	2	3	3	4	0	0	2	0	0	0	0	0	0
2	2	27	。。。。微博直播自杀。。。//@UM小R：这个重口味了 珍惜生命...//@钱小昆：有认识的转起来，自杀实不可取//@我家奂奂：帮转，怎么那么想不开啊//@城隍庙大叔：貌似是上海徐汇的小姑娘正在自杀，有认识的伐？救人最重要~	2	2	2	3	3	3	0	0	0	0	0	0	0	0	0
2	2	27	NND,手贱点了这个人的微薄，看的我中午饭差点反胃出来，原来微薄还有直播自杀这个功能啊，你这样能死成么，能死成么！！！ //@无敌靓咪:现在的女人年纪轻轻的，都是怎么了？正室偏房地相互称呼，以为在竞争上岗正局长和副局长？做个正室很荣耀很功成名就的吗？如果正室和正局长让我选，我选后者。可怜	1	1	1	3	3	4	0	0	9	0	0	0	0	0	0
2	2	27	[晕] //@汪丽雯Mickey:不值得为了这种傻B男人 // @张小ing :矮油，死的掉才怪了// @Dang爱已成惘事 ：流行微博直播自杀了？// @互联网的那点事 ：额 多少傻逼为傻逼啊！	2	2	2	3	3	3	0	0	0	0	0	0	0	0	0
2	1	27	何必呢~//@小叶子_V：真有钱，iphone直播自杀。。。	2	2	2	4	4	4	1	1	1	0	0	0	0	0	0
2	1	34	报警啊//@柳咏：有人在新浪微博直播自杀	5	5	5	1	1	1	0	0	0	0	0	0	0	0	0
2	1	27	今天围脖上有人直播自杀大家都看了吗？	3	3	4	2	2	2	0	0	0	0	0	0	0	0	0
2	1	21	对于运用微博直播自杀过程的行为，令我开始思考微博给人们带来的负面影响，换言之，如果没有微博，没有围观，她还会自杀吗？	2	2	2	4	4	4	4	4	4	1	1	1	0	0	0
2	2	27	太恐怖了，直播自杀啊，肯定双方都有问题的，男的别撇清自己。	2	2	1	1	1	1	0	0	0	0	0	0	0	0	0
2	2	27	http://weibo.com/1867847874 转给各位看看，LG找小三，LP直播自杀！[给力]	3	3	3	2	2	2	0	0	0	0	0	0	0	0	0
2	2	27	自己生命都不珍惜的人,谈什么爱...//@莘蒂蕾拉：救命啊。。，//@王斐菲miFfY:哟 搞大了@billkds ：重大紧急突发事件：有女网友在微博上直播自杀，大家赶快看能不能有什么办法人肉到她，然后通知她当地的派出所，赶快去她家，不然等死了就来不及了！情况紧急请大家马上转发！救人一命胜造七级浮屠！	2	2	2	4	4	4	9	9	9	0	0	0	0	0	0
2	2	27	真恐怖，没必要拿自己生命这样，这个世界上没有谁没有别人就活不下去的 昵称：//@billkds：重大紧急突发事件：有女网友在微博上直播自杀，大家赶快看能不能有什么办法人肉到她，然后通知她当地的派出所，赶快去她家，不然等死了就来不及了！情况紧急请大家马上转发！救人一命胜造七级浮屠！	2	2	2	4	4	4	9	9	9	0	0	0	0	0	0
2	1	34	救人要紧。。。//@夏至未-至：围脖直播自杀？？//@jerry蒋建林：真的是直播？！//@橘子酸酸：太恶心了。。。 //@柳咏:有人在新浪微博直播自杀	5	5	5	1	1	1	0	0	0	0	0	0	0	0	0
2	2	27	一早看到一个女孩子自杀直播，真是傻瓜！为了个出轨的男人割脉有意思么，死了倒成全了那对狗男女了…所以说，男人真不是东西!	1	1	1	4	4	4	1	1	1	4	4	4	0	0	0
2	2	12	别拿自己的生命开玩笑//@柳咏：有人在新浪微博直播自杀	5	5	5	4	4	4	2	2	2	0	0	0	0	0	0
2	2	34	直播自杀的人也有 看得我手腕疼 要何等的勇气坚定才做得出这样子的事情 不知道接下去会不会有人直播杀人 我要大气。。。	1	1	6	4	2	4	8	0	2	0	0	0	0	0	0
2	1	3	@叽叽咕咕的小帆帆：人救回来了。再看有人围脖直播自杀的，没有太多同情了。两个人之间的事，只有两个人自己心理清楚。外人不要凭空羡慕，更不要凭空谩骂。我们只能做到，给他们祝福，给自己幸福……//@鹿为驹：单身的我其实是羡慕嫉妒恨啊，有个人为你死，太太太····幸福	2	2	2	2	2	4	0	0	9	0	0	0	0	0	0
2	2	27	最后到底死了伐啦//@chrisyinying:猫扑很无聊，自杀还要直播的。那些连自己生命都不珍惜的人，还要直播自杀求出名的人，鄙视之[哼]	2	2	2	1	1	2	0	0	0	0	0	0	0	0	0
2	1	34	这个玩的有点大了...//@BAQI--炒饭要加肉：报警了没啊？ //@BAQI-Benson:太恐怖了！我服了！ // @BAQI---黑暗星域的琪 :直播自杀啊// @brain-小丰 ：珍惜生命远离婚姻	2	2	2	2	2	3	0	0	0	0	0	0	0	0	0
2	2	27	对于想死的人我只能说88~//@LEE肉_肉：有撒想伐开~//@Rechile：不会吧//@billkds：重大紧急突发事件：有女网友在微博上直播自杀，大家赶快看能不能有什么办法人肉到她，然后通知她当地的派出所，赶快去她家，不然等死了就来不及了！情况紧急请大家马上转发！救人一命胜造七级浮屠！	6	6	6	3	3	2	0	0	0	0	0	0	4	5	4
2	1	21	我靠！什么情况！！！！//@柳咏：有人在新浪微博直播自杀	2	2	2	3	3	3	0	0	0	0	0	0	0	0	0
2	1	19	【小崔说事】：微直播！~微直播自杀~！！！怕血者勿看…… @kelly小妞-啦啦啦 发生了什么事情，非要用死亡才能解决呢？！~博友们快去用微薄拯救这位迷途青年吧……为她祈祷！（同时，希望不是炒作……） http://weibo.com/1867847874	5	5	5	1	1	1	0	0	0	0	0	0	0	0	0
2	1	27	我靠。。。直播自杀啊。。	1	2	1	3	3	3	0	0	0	0	0	0	0	0	0
2	1	27	考～//@严肃的雅到凯斯户厕厕：//@RaysonLi：救人要紧啊，为SB男人不值得//@十特嘻嘻饿兔子：为傻逼死最不值得了！ //@拷酱油专业户夜神仙LY: 现在流行微薄自杀直播麼[思考] //@张爱咪小妹妹：妹纸！！不要这样啊！！！//@KDS三斤：认识她的朋友 快点打120啊！救人啊！	1	2	1	3	3	3	0	0	0	0	0	0	0	0	0
2	1	21	[怒] 人没了就一切都没有了保重//@周世健Ken：吓人了啊！ //@牟思扬：我靠！什么情况！！！！//@柳咏：有人在新浪微博直播自杀	5	5	2	1	4	1	0	1	0	0	0	0	0	0	0
2	2	27	回复@楚道寒云:不知道你说的是她发。。。。不知道今天有几个人在微博直播自杀。。。。。刚才看他老公的微薄，他把之前的都删了。之前看到她老公说，这女生一直都有自残倾向，喜欢酗酒，酒后就砍人，他老公身上有两条10厘米的刀疤就是她造成的。对错各一半~哎~~ 也不知道谁真谁假，但这男人有小三是肯定	2	2	2	2	2	2	0	0	0	0	0	0	0	0	0
2	2	27	搞什么啊，自杀还搞直播，根本就不想死嘛。。//@Yang刘杨：。。。。微博直播自杀。。。//@UM小R：这个重口味了 珍惜生命...//@钱小昆：有认识的转起来，自杀实不可取//@我家奂奂：帮转，怎么那么想不开啊//@城隍庙大叔：貌似是上海徐汇的小姑娘正在自杀，有认识的伐？救人最重要~	2	2	6	4	4	4	4	4	4	0	0	0	0	0	0
2	1	3	看开点，记得明天给孩子过节。//@浅浅睡：今儿本来就不顺~~看这血好怕怕~~//@柳咏：有人在新浪微博直播自杀	5	5	5	4	4	4	7	1	7	0	0	0	0	0	0
2	2	27	我。。[生病] //@笨笨嘚miki辰小芮：欧欧· · 神马情况？真的假的？生命诚可贵啊，爱情....放狗屁啊！[圍觀] //@lee美文：要死还有空拍照发博 真是脑残//@嘉言_懿行：救救他 //@非英雄面包大人:册那！！！// @姚家小白 ：我的妈呀，速度围观，微薄直播自杀啊！！！！// @桔子圈俱乐部 ：速度关注！！	2	2	2	3	3	3	0	0	0	0	0	0	0	0	0
2	3	36	自杀太便宜男人了 傻妞 //@Yang刘杨:。。。。微博直播自杀。。。// @UM小R ：这个重口味了 珍惜生命...// @钱小昆 ：有认识的转起来，自杀实不可取// @我家奂奂 ：帮转，怎么那么想不开啊// @城隍庙大叔 ：貌似是上海徐汇的小姑娘正在自杀，有认识的伐？救人最重要~	5	5	2	4	4	4	1	1	1	0	0	0	0	0	0
2	2	27	太恐怖了 //@维基梦: [生病] 救救她//@哥说-生活是一种修行: 何苦呢~//@luCyPanPan：何必呢~ //@菜包：这个算是专业的了....救人啊//@嘉言_懿行：救救他 //@非英雄面包大人:册那！！！// @姚家小白 ：我的妈呀，速度围观，微薄直播自杀啊！！！！// @桔子圈俱乐部 ：速度关注	2	2	2	3	3	3	0	0	0	0	0	0	0	0	0
2	2	5	真想死的人不會自殺到讓人知道的！[鄙視][抓狂][哼][怒] //@Jm_日丸:又是微博直播自杀。不管是因为什么，这样对待父母给你的东西就是愚蠢！！而且还微博？用意何在大家都会明白。气！！！！	2	6	2	4	4	4	4	4	4	0	0	0	0	0	0
2	2	27	都什么年代了还玩自杀 自己先懂得爱自己才是王道 //@D_薇_W：自杀直播。。真高调，她是想死还是想让人可怜她 自己都不爱自己怎么让别人爱你 //@内衣君:博主微薄里面好多= =// @mara拉 ：。。。毛骨悚然看的。。。// @新浪上海 ：关注此事件~有人能帮帮他吗？	2	2	2	4	4	4	9	9	9	0	0	0	0	0	0
2	1	3	我勒个去，前段时间腾讯微博那边刚有个姑娘自杀，这里又来了。你们父母生你们下来，就是为了让你们自杀的吗，别那么自私好不好。//@柳咏：有人在新浪微博直播自杀	2	2	1	4	4	4	7	7	7	0	0	0	0	0	0
2	1	27	晦气 //@周凯__kay:这是谁啊，有认识的不，是不是真的啊快报警啊别真出什么事// @阿丟丟- ：。。。。// @-ClaireLu- ：。。。你妈bye都打错。。还自杀直播。。	2	2	2	3	2	3	0	0	0	0	0	0	0	0	0
2	1	34	自杀留得住名义，却也留不住爱情//@姓杜的小朋友：这个玩的有点大了...//@BAQI--炒饭要加肉：报警了没啊？ //@BAQI-Benson:太恐怖了！我服了！ // @BAQI---黑暗星域的琪 :直播自杀啊// @brain-小丰 ：珍惜生命远离婚姻	2	2	2	4	4	4	1	1	1	3	3	3	0	0	0
2	2	27	微博可以直播赛事，可以直播新闻，可以直播私奔，可以直播自杀...这年头，搬个板凳上微博，看直播，各种时事，各种八卦，各种剧集，都快赶上电视节目了！！！	6	6	6	2	2	2	0	0	0	0	0	0	0	0	0
2	1	27	已经救回来了//@方方-_-SunnyBoy：晦气 //@周凯__kay:这是谁啊，有认识的不，是不是真的啊快报警啊别真出什么事// @阿丟丟- ：。。。。// @-ClaireLu- ：。。。你妈bye都打错。。还自杀直播。。	2	2	2	1	1	1	0	0	0	0	0	0	0	0	0
2	2	27	微博直播自杀……有创意。	2	2	2	2	2	2	0	0	0	0	0	0	0	0	0
2	2	27	现在都喜欢围脖直播自杀啊 最后么肯定就是死不了 这个世界极其混乱。。	6	6	6	4	4	4	4	4	4	0	0	0	0	0	0
2	2	27	直播干嘛= =直接一刀抹脖子啊//@非墨：我转发只是想说，MB微博不是用来自杀直播的烦不烦，真想死的人不会来这么哗众取宠早就看破红尘超脱六界了这种割个不深不浅的腕还来刷微薄的赶紧从哪来死哪去找神马存在感恶心别人	2	2	2	3	3	4	0	0	9	0	0	0	5	5	0
2	1	27	这条围脖，我不得不作出回应，免得无知的小女有样学样。这样的行为是很自私的和愚蠢的，你有没有想过你的爸爸妈妈的感受？感情不是所有，生命才是。有了生命，才有爱情！ //@GiGimaymay:微博直播自杀。。看到那些图。。唉 太恐怖了 不理智	2	1	2	4	4	4	2	1	7	0	0	0	0	0	0
2	2	3	真的假的啊？可怕！//@锟哥Glen：妈呀~//@皮西许：不知道具体情况，转发一下 //@Rebeccajunyuan:// @温婉的木头 :救人!// @billkds ：重大紧急突发事件：有女网友在微博上直播自杀，大家赶快看能不能有什么办法人肉到她，然后通知她当地的派出所，赶快去她家，不然等死了就来不及了！情况紧急请大家马	2	2	2	3	3	4	0	0	4	0	0	0	0	0	0
2	2	27	[吃驚] //@徐小戴：希望没事，有点极端了。//@小薇kinki：哪能了啦，做啥想伐通啦，但愿能救到//@我是Winter：//@billkds：重大紧急突发事件：有女网友在微博上直播自杀，大家赶快看能不能有什么办法人肉到她，然后通知她当地的派出所，赶快去她家，不然等死了就来不及了！情况紧急请大家马上转发！	2	2	2	3	3	3	0	0	0	0	0	0	0	0	0
2	2	27	微博太恐怖了，直播自杀。	2	2	1	3	3	3	0	0	0	0	0	0	0	0	0
2	2	36	MD。。。有人上微薄直播自杀，还是割腕的~~~~~MDMDMDMDMDMD，好好活着不行啊~~~~~~开微薄不是为了欢乐啊……MD，我晕血，瞅了一眼，没吓死我	1	2	1	3	3	3	0	0	0	0	0	0	0	0	0
2	2	27	这样未必能挽回…… //@Jean的空间:转// @范忒泚 ：人们在围脖上发的任何一句话，真的都有可能是临终遗言么……// @luCyPanPan ：何必呢~ // @菜包 ：这个算是专业的了....救人啊// @嘉言_懿行 ：救救他 // @非英雄面包大人 :册那！！！// @姚家小白 ：我的妈呀，速度围观，微薄直播自杀啊！！！！	2	2	2	4	4	4	1	1	1	0	0	3	0	0	0
2	1	27	现在的事情真是无法辨别真假,先转一下了!//@锟哥Glen：妈呀//@billkds ：重大紧急突发事件：有女网友在微博上直播自杀，大家赶快看能不能有什么办法人肉到她，然后通知她当地的派出所，赶快去她家，不然等死了就来不及了！情况紧急请大家马上转发！救人一命胜造七级浮屠！	5	5	5	4	4	4	4	4	4	0	0	0	0	0	0
2	1	27	我擦。。。要不要这样。。。//@并瓦君：微博太恐怖了，直播自杀。	2	2	2	3	3	3	0	0	0	0	0	0	0	0	0
2	1	27	好可怕 //@猫控的某只：何必呢。。//@我是马甲放个屁臭死你：啊？！//@D_薇_W：自杀直播。。真高调，她是想死还是想让人可怜她 自己都不爱自己怎么让别人爱你 //@内衣君:博主微薄里面好多= =// @mara拉 ：。。。毛骨悚然看的。。。// @新浪上海 ：关注此事件~有人能帮帮他吗？	2	2	2	3	3	3	0	0	0	0	0	0	0	0	0
2	2	27	同意。。//@非墨：我转发只是想说，MB微博不是用来自杀直播的烦不烦，真想死的人不会来这么哗众取宠早就看破红尘超脱六界了这种割个不深不浅的腕还来刷微薄的赶紧从哪来死哪去找神马存在感恶心别人	2	2	2	4	4	4	4	4	4	1	1	1	0	0	0
2	2	3	吓到了，不过貌似已经没事了//@兔儿year强强：这是肿么了？//@陆嘻嘻陆：点进去直播自杀啊。我靠！太吓人了 @城隍庙大叔 ：貌似是上海徐汇的小姑娘正在自杀，有认识的伐	2	2	2	1	3	1	0	0	0	0	0	0	0	0	0
2	1	27	[衰] //@高大聪：考～//@严肃的雅到凯斯户厕厕：//@RaysonLi：救人要紧啊，为SB男人不值得//@十特嘻嘻饿兔子：为傻逼死最不值得了！ //@拷酱油专业户夜神仙LY: 现在流行微薄自杀直播麼[思考] //@张爱咪小妹妹：妹纸！！不要这样啊！！！//@KDS三斤：认识她的朋友 快点打120啊！救人啊！	2	2	2	3	3	3	0	0	0	0	0	0	0	0	0
2	2	26	我很是不理解那些在微博上直播自杀的人是如何想的？哗众取宠？博取同情？炒作？寻求帮助？可是无论什么原因都折射出来这个社会的病态心理。	6	6	6	4	4	4	11	11	11	0	0	0	0	0	0
2	2	3	好像是我这个月得知的第二起微博直播自杀。他们心中空虚到极致了吗？以这种方法博取关注？这不是聪明人应有的选择。	2	2	1	4	4	4	2	2	2	1	1	1	0	0	0
2	2	3	[吃惊][吃惊] [吃惊] //@用左手跳舞用右手走路：哇靠，找死的人真有勇气，还直播 //@程琳Lyan:好像救过来了，何必呢，白死！要砍也是小三的手啊！笨蛋 // @李枢民 :自杀直播？这样的人需要救么 // @天涯小S :真的啊，你看那女的微博~~~直播呢 // @vanessal大云 :这是真的吗？	2	2	2	3	3	3	0	0	0	0	0	0	0	0	0
2	2	3	惊见自杀直播！！[吃惊] 为一个男人，一个不爱你的男人，何苦用这样刚烈的方式！再找个真正爱你的人不好么，难道，你没有自信遇到这样一个人？再者，说句小人之心的，你老公也许巴不得。。。何苦让亲痛仇快？	5	5	1	4	4	4	1	1	1	0	0	0	0	0	0
2	2	3	天~不要伤害自己啊！[书呆子] //@徐大默：[吃惊][吃惊] [吃惊] //@用左手跳舞用右手走路：哇靠，找死的人真有勇气，还直播 //@程琳Lyan:好像救过来了，何必呢，白死！要砍也是小三的手啊！笨蛋 // @李枢民 :自杀直播？这样的人需要救么 // @天涯小S :真的啊，你看那女的微博~~~直播呢 //	5	5	5	1	1	1	0	0	0	0	0	0	0	0	0
2	1	27	女人啊，该说你是真呢，还是蠢呢… //@Vivizong:天啦。。。朋友 呢？医生呢？救护车呢？。。。 //@黄师傅的最终奥义：有人直播自杀啊，大家快来膜拜吧 //@盘石微博Lab：转发微博。	2	2	2	4	4	4	1	1	1	0	0	0	0	0	0
2	1	3	唉，又一个微博直播自杀的，挺漂亮一姑娘，这都是为啥呢？能有多大个事？场面血腥，神经脆弱者请绕道 @kelly小妞-啦啦啦	2	2	1	4	4	4	6	6	6	0	0	0	0	0	0
2	2	34	[晕]//@錢多多Jessica:為了個男的自殺還行// @杨丽Lacee ：现实版电锯惊魂。这好像已经不是第一个在围脖直播自杀的人了。	2	2	2	3	3	3	0	0	0	0	0	0	0	0	0
2	1	35	怎么像假的血//@Angelalori：自杀直播贴again。。。@韵贵- @Queensophie @ERICAKEY @王鑫明 //@村村_QQ：又直播自杀? //@T家小娜:天呐，想吐！应该没下决心死吧？？ //@我是金馆长：又有人自杀类？ //@mara拉：。。。毛骨悚然看的。。。 //@新浪上海：关注此事件~有人能帮帮他吗？	2	2	2	4	4	4	4	4	4	0	0	0	0	0	0
2	1	34	居然有人在网上直播自杀…	2	2	1	3	3	4	0	0	11	0	0	0	0	0	0
2	1	19	我认识的一个姑娘也喜欢“啧啧啧”，你一啧啧啧，我就想到她了。话说，连割了脉还拿IPHONE自拍的勇气都有，还有什么好怕的。 //@李小莺suki:啧啧啧~~~ //@-summertime-：自杀直播 //@李唯钇_巴博萨：太恐怖了 //@陳辰_CC：搞啥搞！命不要了阿	2	2	2	4	4	4	9	9	9	0	0	0	0	0	0
2	2	34	[衰]//@錢多多Jessica:為了個男的自殺還行// @杨丽Lacee ：现实版电锯惊魂。这好像已经不是第一个在围脖直播自杀的人了。	2	2	2	3	3	3	0	0	0	0	0	0	0	0	0
2	2	5	微博还能直播自杀……	2	2	2	3	3	3	0	0	0	0	0	0	0	0	0
2	2	27	无语~~~~这是看到的第三次微薄自杀了··我想说真的想死的人是不会用这种方法的··这种也只是想报复想让人家记住··但是过去就过去了·感情挽不回就玩微薄自杀？！真的无聊又浪费生命·真要自杀就自己默默一个人躲在一个角落去死吧！！@鲜的来:不厚道的说一句，我看到过的自杀直播没有一个死成功的。	1	1	1	4	4	4	4	4	4	3	3	3	4	4	0
2	1	27	这个忒重口味了哇 //@SIRIUSIRIUS:直播自杀，CN神经病啊 //@williamzd0214： //@猫扑：偶然在新浪发现这个微博，这姑娘应该是感情受挫了，老公是上海盎然信息技术有限公司董事合伙人马翔，在外面有了姘头决定在微博自杀。。。现在生死未卜~ 微博地址： kelly小妞-啦啦啦：http://weibo.com/1867847874	2	2	2	3	3	3	0	0	0	0	0	0	0	0	0
2	2	27	好粗的手，看小图我还以为是蹄髈呢//@李小莺suki：啧啧啧~~~//@-summertime-：自杀直播//@李唯钇_巴博萨：太恐怖了//@陳辰_CC：搞啥搞！命不要了阿	2	2	1	2	2	2	0	0	0	0	0	0	0	0	0
2	1	3	已经是新浪微博的第二起自杀直播了，只能说，为自己而活，不懂你的人就当丫不是人好了。//@Midi孟：[汗] 何必呢~要死也先弄死对方呀~你死了不正好给人家腾地儿吗？！//@佟以楠：微博竟然可以做自杀直播？！我的妈呀！突然感到广电总局的重要性。愿伤者早日康复。	2	2	1	1	1	1	0	0	0	0	0	0	0	0	0
2	2	34	忙里偷闲看了今天红遍微博的自杀直播...忒血腥了，倒胃口ing...还请各年龄层姑娘们别搞这玩意儿了，没劲啊！[鄙视]	1	1	1	3	3	4	0	0	8	0	0	0	0	0	0
2	2	3	又是个可怜的白痴//@lee猫0322:现在流行直播自杀	2	2	2	4	4	4	1	1	9	0	0	0	0	0	0
2	2	27	[吃惊] OMG！！//@齐银良：看了之前的图片，我表示被吓到了....//@找不到海的鱼儿Angela：竟然微博直播自杀，真可以！ 太作贱自己了吧…	2	2	2	3	3	3	0	0	0	0	0	0	0	0	0
2	2	27	上海热线新闻频道—— 女子微博直播自杀 网友警方合力救助 http://t.cn/hDYbwa	3	3	3	2	2	2	0	0	0	0	0	0	0	0	0
2	1	27	在复活圣衣么//@Carnegie1983：这个算什么。。。家丑外扬？//@张小ing：矮油，死的掉才怪了//@Dang爱已成惘事：流行微博直播自杀了？//@互联网的那点事：额 多少傻逼为傻逼啊！	2	2	2	2	2	2	0	0	0	0	0	0	0	0	0
2	1	35	现在有人这么无聊啊，还直播自杀。如果是离婚不爽你就直接杀了奸夫淫妇在自杀也不晚。否则撇下自己娘老子为一个不值得的人挂掉有何意思。不过要是想真死就直播跳楼或者切动脉，别浪费大家时间。	2	2	2	4	4	4	9	9	9	4	3	4	5	5	0
2	2	27	脑残啊 //@思索在城际:居然直播自杀！！！ 看的我心惊胆颤！！！ 生命诚可贵啊！！	2	2	2	4	4	4	1	1	1	0	0	0	0	0	0
2	2	7	看了个自杀直播的微博，搞得大肚婆心跳加速，晕血了，[抓狂]	1	1	1	3	3	3	0	0	0	0	0	0	0	0	0
2	2	27	擦，我晕血。。//@胡亮V5：新奇哎，微博直播自杀。。。	2	2	2	3	3	3	0	0	0	0	0	0	0	0	0
2	1	27	这不吃饱了撑的嘛//@金美辛：值得么？傻女人！ //@杨丽Lacee:现实版电锯惊魂。这好像已经不是第一个在围脖直播自杀的人了。	2	2	2	4	4	4	3	2	3	0	0	0	0	0	0
2	1	7	自杀直播[围观]	2	2	2	2	3	2	0	0	0	0	0	0	0	0	0
2	2	27	我也看到了。真傻。这男人还狡辩呢！我擦！ //@糯米宝宝_Lynn: 丈夫有小三，女人微博直播自杀全过程，目前已被救去医院。哎，傻女人，值得吗？你死了坏男人更理所当然跟小三逍遥快乐、正大光明做正室了~	1	1	1	4	4	4	1	1	1	0	0	0	0	0	0
2	1	27	凶残啊。。。 //@a达尔文: 多可笑//@丸大迋：脑残//@王天樂Cheryl：就是啊！连自己生命都不珍惜的人怎么坚持她的爱情？而且她没父母的么？//@米修的牛奶瓶: 直播自杀嘛？何必用这种极端的方式解决问题~3个小时过去了，我很想知道她现在怎么样了~/	2	2	2	3	3	3	0	0	0	0	0	0	0	0	0
2	1	3	微博割脉自杀直播，图片惊悚，晕血者谨慎查看该微博：http://t.cn/hDjxCY	3	3	3	2	2	2	0	0	0	0	0	0	0	0	0
2	1	1	自杀直播。。。。	1	2	1	3	3	3	0	0	0	0	0	0	0	0	0
2	2	16	今天看到网络直播自杀的，为什么要自杀啊，因为离婚，我今天拿到他的离婚起诉书了，心态很平静啊，受过伤的心已经无所谓了，婚姻到最后就是两个人的互相怨恨吗？	1	1	2	1	1	1	0	0	0	4	4	4	0	0	0
2	1	3	为什么这么多直播自杀的人？幸亏及时赶到。生命何其短。	2	2	2	4	4	1	1	1	0	0	0	0	0	0	0
2	2	19	傻X //@董芳_mov:竟然微博直播自杀。尼玛白养你了，值得吗！	2	2	2	4	4	4	1	1	1	0	0	0	0	0	0
2	1	35	你们这里就是爱玩自杀//@helloplaza：回复@毒舌呆maru酱:...浦园人才真多 //@毒舌呆maru酱:男主在你们楼上，408，盎然科技，马翔[哈哈] //@helloplaza:单手发了好多字一定很累 //@愛冒泡的可樂：…头皮发麻直播自杀。	6	6	6	2	2	2	0	0	0	0	0	0	0	0	0
2	2	3	直播自杀！！哎，死前出个名有何用呢？~~好好活着吧，生命何其短，总会有一天消失为尘土，何必急于现在！！今天上午刚去体检完，还担心体检结果有异样呢，珍惜健康，珍惜生命啊~//@任立殿：为什么这么多直播自杀的人？幸亏及时赶到。生命何其短。	2	1	2	4	4	4	1	1	1	1	1	1	0	0	0
2	2	27	。。。5CN//@billkds：重大紧急突发事件：有女网友在微博上直播自杀，大家赶快看能不能有什么办法人肉到她，然后通知她当地的派出所，赶快去她家，不然等死了就来不及了！情况紧急请大家马上转发！救人一命胜造七级浮屠！	1	2	5	3	3	1	0	0	0	0	0	0	0	0	0
1	2	27	直播自杀！[奥特曼][奥特曼][奥特曼][奥特曼]	1	2	1	3	3	3	0	0	0	0	0	0	0	0	0
1	2	27	回复@寂寞是条狗:油~我手真贱去看了那个女人的微薄了 照片哈恐怖 刀口很深 我晕了。。 //@寂寞是条狗:应该没有，她围脖上最后一条说已经送去医院 //@apuna张小佳:最后到底死了伐啦 //@chrisyinying:猫扑很无聊，自杀还要直播的。那些连自己生命都不珍惜的人，还要直播自杀求出名的人，鄙视之[哼]	1	1	1	3	3	3	0	0	0	0	0	0	0	0	0
2	1	34	自杀直播啊，尼玛婚姻真可怕。。女人真可怕。。//@BAQI了----木不具了：悲剧啦？//@BAQI--炒饭要加肉：报警了没啊？ //@BAQI-Benson:太恐怖了！我服了！ // @BAQI---黑暗星域的琪 :直播自杀啊// @brain-小丰 ：珍惜生命远离婚姻	1	2	1	4	4	4	5	5	5	3	3	3	0	0	0
2	2	3	看了那个直播自杀的 吓死了 真的是什么样的人都有啊 微博的功能再一次发挥的淋漓尽致	1	1	1	4	4	4	11	11	11	0	0	0	0	0	0
2	2	27	我都加她做粉丝，还素个美女？ //@小之与麦田:呃··// @滚石摇摆的田鼠 ：直播自杀！[奥特曼][奥特曼][奥特曼][奥特曼]	2	2	2	2	2	2	0	0	0	0	0	0	0	0	0
2	1	36	不死你丫就是孙子//@脚嗯呐小姐：太扯了！ //@罗II_宅: 如今围脖直播自杀都上瘾了??? 疯了吧...	2	2	2	3	3	4	0	0	9	0	0	0	5	5	0
2	1	27	我擦 打110 //@puddingjing:看到此女微薄了，她老公和小三都把自己的微薄删了 //@陶文飞Alfie：已经救回来了 //@方方-_-SunnyBoy：晦气 //@周凯__kay:这是谁啊，有认识的不，是不是真的啊快报警啊别真出什么事// @阿丟丟- ：。。。。// @-ClaireLu- ：。。。你妈bye都打错。。还自杀直播。。	5	5	5	1	1	1	0	0	0	0	0	0	0	0	0
2	1	27	何必呢。。。作践啊作践！人生苦短及时行乐 令不清//@LuluWang-_-：[生病]哈尼心！ //@为神马要叫小火柴捏: 啊。。。。[衰] //@微笑月球上的人: 要西阿，自杀直播啊[衰] //@xiaozhouvincent:自杀也要微薄。。。	2	2	2	4	4	4	1	1	1	0	0	0	0	0	0
2	2	5	回过头去看早上那个直播自杀的女孩……一想到之前的自己也有这样轻生的念头，就觉得疼觉得可怕，触目惊心的红。好吧，还好我挺过来了，活着真好，活着就有重新出发的机会，活着就可以因着相信缘分的力量而继续往前，活着就还可以去看一场演唱会、看一场电影、玩一场电动，活着就有奇迹出现的可能。	1	1	1	1	1	1	0	0	0	0	0	0	0	0	0
2	1	7	有人在微博上直播自杀，场面是很血腥，不值得学习。但看了相关微博，确实令我肃然起敬，这女子的行为足以令世上男士感动吧…死也不会离婚，这是何等的气节！当自杀是一种对现实的反抗，而不只是消极的逃避，那确实是种可与文天祥抗礼的气节！得此妻，浪子该回头！	1	1	1	4	4	4	10	10	10	3	3	3	0	0	0
2	2	15	马翔他老婆自杀直播全删了，囧，我也删。。	2	2	1	2	2	2	0	0	0	0	0	0	0	0	0
2	2	3	直播自杀的主儿其实内心都是不想死的。	6	6	6	4	4	4	4	4	4	0	0	0	0	0	0
2	2	10	这种煞比叫人说神马好呢… //@我一贱你就笑:直播自杀的主儿其实内心都是不想死的。	2	2	2	4	4	4	4	4	4	0	0	0	0	0	0
2	2	3	最后死了么？一般说来这么张扬的，都不是真心想死的。//@小之与麦田：呃··//@滚石摇摆的田鼠：直播自杀！[奥特曼][奥特曼][奥特曼][奥特曼]	2	2	2	4	4	4	4	4	4	1	1	0	0	0	0
2	2	27	。。。。。//@Shirley_wxx：[吃惊] //@滚石摇摆的田鼠：直播自杀！[奥特曼][奥特曼][奥特曼][奥特曼]	2	2	2	3	3	3	0	0	0	0	0	0	0	0	0
2	2	27	血会这么红？不是颜料？//@赵卓娜：有一种情感威胁叫自杀，未遂。 //@秦幽轩:最后死了么？一般说来这么张扬的，都不是真心想死的。 //@小之与麦田：呃·· //@滚石摇摆的田鼠：直播自杀！[奥特曼][奥特曼][奥特曼][奥特曼]	2	2	2	4	4	4	4	4	4	0	0	0	0	0	0
2	2	27	上海某女微薄直播自杀...她这种自杀的方式其实有的时候我也想尝试一下，①在手腕上先敷冰块让皮肤的感觉神经的敏感度降到最低，②再用极其锋利的刀片划下去，③最后躺在装满温水的浴缸中，让身上的血液慢慢的流干在不知不觉中离开。直至休克.......	2	2	2	2	2	2	0	0	0	0	0	0	0	0	0
2	2	36	今天有个女孩在微博直播自杀 只看了一眼 深深的伤口 满眼红色 有点窒息 有点想吐 生命太脆弱 我们要变的更勇敢	1	1	1	4	4	1	6	6	0	0	0	0	0	0	0
2	2	4	天哪！这样的感情太恐怖了//@赵卓娜：有一种情感威胁叫自杀，未遂。 //@秦幽轩:最后死了么？一般说来这么张扬的，都不是真心想死的。 //@小之与麦田：呃·· //@滚石摇摆的田鼠：直播自杀！[奥特曼][奥特曼][奥特曼][奥特曼]	2	2	2	4	4	4	5	5	5	0	3	0	0	0	0
2	2	19	自杀也能出名了//@赵卓娜：有一种情感威胁叫自杀，未遂。 //@秦幽轩:最后死了么？一般说来这么张扬的，都不是真心想死的。 //@小之与麦田：呃·· //@滚石摇摆的田鼠：直播自杀！[奥特曼][奥特曼][奥特曼][奥特曼]	2	2	2	4	3	4	3	0	4	1	1	1	0	0	0
2	1	27	自杀直播的微博全删了	2	2	2	2	4	2	0	4	0	0	0	0	0	0	0
2	1	9	林子大了什么鸟都有，已经司空见惯了，。 //@Blover_x:天哪！这样的感情太恐怖了 //@赵卓娜：有一种情感威胁叫自杀，未遂。 //@秦幽轩:最后死了么？一般说来这么张扬的，都不是真心想死的。 //@小之与麦田：呃·· //@滚石摇摆的田鼠：直播自杀！[奥特曼][奥特曼][奥特曼][奥特曼]	6	6	6	4	4	4	11	11	11	0	0	0	0	0	0
2	1	27	微博直播自杀？！完全微博控啊！ // 上海女网友微博直播自杀 疑因遭遇小三问题 http://t.cn/hDHzga	2	2	2	3	2	4	0	0	11	0	0	0	0	0	0
2	2	19	为什么微博上经常看到有人直播自杀？我搞不懂这种人的心态，想死还是想威胁？	6	6	6	4	4	4	11	11	11	0	0	0	0	0	0
2	2	27	在围脖上直播自杀是这个世界上最最最最最SB的行为！	6	6	6	4	4	4	1	1	1	0	0	0	0	0	0
2	2	27	今天围脖直播自杀的新闻，我坚持了不写，就是觉得这新闻非但没新闻价值，也鼓吹了不良风气。好了，北京有人跟风了，这事有完没完了？	2	2	2	4	4	4	8	8	8	0	0	0	0	0	0
2	1	5	发现最近很多人喜欢用微博直播自杀，世道变了，让别人分享你们的悲剧？让别人心里留下阴影。	6	6	6	4	4	4	8	8	8	0	0	0	0	0	0
2	1	3	我真的很烦那种在微博上直播自杀的人喔，以我现在的心情，我真的很想说，想死的话能把命借我几天去干掉那个猫天使一号不……	6	6	6	4	4	4	9	9	9	0	0	0	0	0	0
2	1	3	有傻逼硬要在微博上直播自杀，那就他妈了个逼的让丫去死！拦着干什么？！每一个杀的人，他们给家人带来多大的不幸，给大众添多大的堵！妈逼的就他妈该死！	6	6	6	4	4	4	7	7	7	0	0	0	4	4	4
2	1	27	女子疑心老公出轨微博直播自杀 网友警方合力救助 http://t.cn/hDHQlT （分享自 @新浪上海）	3	3	3	2	2	2	0	0	0	0	0	0	0	0	0
2	1	26	又特么有人直播自杀	2	2	1	3	3	3	0	0	0	0	0	0	0	0	0
2	2	27	秀自杀是骗粉丝吧，好儿童都被你们吓坏了[生病]	6	6	6	4	4	4	8	8	8	1	1	1	0	0	0
2	2	27	感谢媒体宣传，微博直播自杀从此成为热门活动……	6	6	6	3	3	3	0	0	0	0	0	0	0	0	0
1	2	27	我个人严重鄙视直播自杀的人，你要死就干脆点，有时间早点死，不要浪费时间再拍照刷微博了。浪费资源和网友感情，血腥图片给小盆友看到也不好，最后兜了一圈让大家苦恼你却死不掉。	6	6	6	4	4	4	8	8	8	0	0	0	5	5	0
2	1	27	新闻里说，有关专家提出，在微博直播自杀，会引起大量模仿效应。。。。我觉得，模仿你妈了个老温碧。。。。[来]	6	6	1	1	1	1	0	0	0	0	0	0	0	0	0
2	2	30	太tmd支持了！直播自杀，真sb。以后再有直播自杀的，就应该派人去把丫直接杀了就算完了。//@右眼里的沙：回复 @zhouyh23:关键这种鸟我见过三只了，其中两只半途而废（估计那只也是），还说些感谢大家关心，以后要珍惜生命的屁话！有能耐真死一个给爷们瞅瞅啊！ //@zhouyh23:真是…什么鸟都有！	6	6	6	4	4	4	4	4	4	0	0	0	5	5	5
2	1	27	女子疑心老公出轨微博直播自杀 网友警方合力救助 http://t.cn/hDHQlT （分享自 @新浪上海）	3	3	3	2	2	2	0	0	0	0	0	0	0	0	0
2	2	7	@广东电台尹铮铮 第二个个案，在微博上直播自杀 //@cannychow花甲:死其实系一种自私嘅做法 //@傻耕耕_Vingel：我其實都有捻過...但係過後睇翻你絕對覺得唔值得囖 //@cannychow花甲:回复@傻耕耕_Vingel:我有时都觉得呢个方法五错个喔·哈哈	2	5	3	2	1	2	0	0	0	0	0	0	0	0	0
2	1	7	区要S，你唔比区S咩！[哼] //@sue_kudos:@广东电台尹铮铮 第二个个案，在微博上直播自杀 //@cannychow花甲:死其实系一种自私嘅做法 //@傻耕耕_Vingel：我其實都有捻過...但係過後睇翻你絕對覺得唔值得囖 //@cannychow花甲:回复@傻耕耕_Vingel:我有时都觉得呢个方法五错个喔·哈哈	2	2	2	3	3	3	0	0	0	0	0	0	0	0	0
2	2	27	微博直播自杀，这个世界怎么了，那些背叛的人不会于心有愧吗？不过我想应该不会，小三，在现在竟是如此冠冕堂皇的一个词....	2	2	1	1	1	1	0	0	0	0	0	0	0	0	0
2	2	3	【女子疑因丈夫有外遇感情受挫 微博直播自杀】羊城晚报讯 记者董柳报道：5月31日7时左右，上海一女子疑因丈夫有外遇感情受挫，微博直播自杀过程。众多网友的大力转发及人肉搜索，最终助其家人成功报警。在送往医院救治后，目前，她已无生命危险并回到家中。	3	3	3	2	2	2	0	0	0	0	0	0	0	0	0
2	1	27	女子疑丈夫有外遇发微博直播自杀获救， PS：既然用微博直播自杀了，那肯定是死不了的。那些个好多人看着，要跳楼的，也基本不会跳的。真要死的，都是神不知鬼不觉的。	2	6	2	4	4	4	4	4	4	0	0	0	0	0	0
2	1	13	你要真的想自杀你就消停地找个没人的地方自己解决掉算了，别浪费大家的感情好吗？连自己都不懂得珍惜的人，死了…活该 我不是冷血，但是我很珍惜自己有限的情感 《女子发微博直播自杀过程获救》 http://t.cn/aoxN5m（ 来自@手机新浪网）	2	2	2	4	4	4	8	8	2	0	0	0	0	0	0
2	1	25	女子疑丈夫有外遇发微博直播自杀获救 http://t.cn/aoxN5m	3	3	3	2	2	2	0	0	0	0	0	0	0	0	0
2	1	3	这事要拷问新浪微博的审核者，专家说自杀者直播有扰乱治安嫌疑，那审核者是不是帮凶，会不会借机增强影响力，不知道曹国伟怎么想，为什么报警救人的不是第一见证人的新浪审核者？ 《女子发微博直播自杀过程获救》 http://t.cn/aoxN5m（ 来自@手机新浪网）	2	2	2	4	4	4	8	8	8	0	0	0	0	0	0
2	1	8	女子疑因丈夫有外遇感情受挫 微博直播自杀http://t.cn/aoJFUC	3	3	3	2	2	2	0	0	0	0	0	0	0	0	0
2	1	3	丫的，刚一个熊在家玩微博自杀直播，查实了，假的！神经病，太没公德心了，差点报警把他祖宗是八代都翻出来救他，操，二B，王八蛋~	2	2	2	4	4	4	4	4	4	0	0	0	0	0	0
2	1	7	女子疑丈夫有外遇发微博直播自杀获救 http://t.cn/aoxN5m （分享自 @头条新闻）	3	3	3	2	2	2	0	0	0	0	0	0	0	0	0
2	1	7	《女子发微博直播自杀过程获救》 http://t.cn/aoxN5m（ 来自@手机新浪网）	3	3	3	2	2	2	0	0	0	0	0	0	0	0	0
2	1	28	新浪微博又火了一下啊 《女子发微博直播自杀过程获救》 http://t.cn/aoxN5m（ 来自@手机新浪网）	3	3	3	2	2	2	0	0	0	0	0	0	0	0	0
2	2	34	搞不懂为什么最近有那么多人直播自杀，我请你们吃雪糕好吗[害羞]	6	6	1	1	1	1	0	0	0	0	0	0	0	0	0
2	2	27	难 道只有我是那种逮到机会就解释一遍生命起源生产艰难，顺便进行热爱生命教育的家长？昨天孩子听到微博直播自杀的新闻，问自杀是什么意思，于是又教育了一遍 // @果壳性情 :回复 @月下蓝猫 : 好吧，看看大家有没有更崎岖的说法呢	1	1	1	4	4	4	1	1	1	0	0	0	0	0	0
2	2	4	女子微博直播自杀 网友警方合力救助-科技频道-和讯网 http://t.cn/aoXCyH	3	3	3	2	2	2	0	0	0	0	0	0	0	0	0
2	1	36	男子微博直播自杀过程全国网友接力营救 http://t.cn/heN1jo	3	3	3	2	2	2	0	0	0	0	0	0	0	0	0
2	1	7	#微博直播自杀#的微薄	3	3	3	2	2	2	0	0	0	0	0	0	0	0	0
1	1	34	围脖一周岁,要说声“生日快乐!”刚看了自己发的第一条围脖,想起好多事,记得那时还是小包子叫我申请的呐,那个时候的自己好失落,其实人生必须要有很多起伏才能被叫做人生。想起今天一人在围脖直播自杀,觉得她是不是太傻了,自杀是一种需要多大勇气的行为呐,连自杀都敢做,还有什么会不敢做...	1	1	1	4	4	4	1	1	1	0	0	0	0	0	0
2	2	8	是不是所有人在知道自己已经开始生命倒计时的时候，才会开始反思，自己之前所追求的，看起来什么都不是。双手抓得满满的，即将离开的时候，才发现，自己除了感情什么都带不走。这个视频还要送给那些直播自杀的人，珍惜自己的生命，尊重自己的生命....	6	6	2	4	4	4	9	9	1	0	0	0	0	0	0
2	2	7	[黑线] 现在的年轻人啊...无事做啊..甘重口味玩直播自杀	2	2	2	4	4	4	2	2	2	0	1	0	0	0	0
1	2	27	kelly小妞-啦啦啦 这个作秀自杀NC女，还特地注册一个新号来骂我，神马玩意[怒骂]	1	2	1	4	4	4	2	4	2	1	1	0	0	0	0
2	2	8	又是围脖直播自杀的,生命很珍贵啊！！！//@东皇薄荷:转发！！！！！！！！求北京警方协助救人~！！！ @平安北京	5	5	5	1	1	1	0	0	0	0	0	0	0	0	0
1	2	34	。。。。都不知道该说什么了。。最近流行直播自杀啊！！！你不是1吗！！哪有1这么容易脆弱的啊！！！做错事了 吞药就OK啦？SB啊！！！嘴巴除了吞药还能用来说话啊！！解释啊！！！！	5	5	5	4	4	1	6	9	0	0	0	0	0	0	0
2	2	34	。。。那就让他一个人在那边直播自杀？我K 分手就可以连别人的性命都不顾？！！！是不是男人啊！！！	2	2	2	4	1	4	5	0	7	0	0	0	0	0	0
2	2	19	真搞不懂那些微博直播自杀的人，既然想死，就不要让不相干的人着急。这真不是什么值得炫耀的事。	6	6	6	4	4	4	3	3	3	0	0	0	0	0	0
1	2	30	哎……看了一个人在围脖直播自杀，希望他能及时获救……明天来说说热爱生命的事儿……	1	1	1	1	1	1	0	0	0	0	0	0	0	0	0
2	1	3	这个少了点啊，多买一瓶才行哟。我一直很好奇微薄直播自杀情况那是什么心态，特别是为了爱情。你父母白瞎了生了你这么个不孝子。	2	2	1	4	4	4	7	7	7	0	0	0	0	0	0
2	1	3	【你能接受吗？】有人用微博直播自杀，你发现除了关注，转发，竟然无能为力。微博自杀者害人害己，把神圣的生命拿来调侃。当有人微博自杀，想想你还能做什么？	4	4	4	1	1	4	0	0	8	0	0	0	0	0	0
2	2	15	【你能接受吗？】有人用微博直播自杀，你发现除了关注，转发，竟然无能为力。微博自杀者害人害己，把神圣的生命拿来调侃。当有人微博自杀，想想你还能做什么？	4	4	4	1	1	4	0	0	8	0	0	0	0	0	0
2	2	35	治安拘留神马的~[害羞] 别问我想到什么了。。//@王秋实律师：死不了，而且很无聊，你有往手上划刀子的的精神头不如琢磨琢磨怎么不白来这个世上一回，特反感微博直播自杀的！！都应该治安拘留 //@五月病的遥吻:给我死认真点 //@尸姐：再见懦夫	2	2	2	2	2	2	0	0	0	0	0	0	0	0	0
2	2	27	噗，当年在同一个伤口上割了N下血都没亲你流这么多啊~剪刀太钝我承认~不过现在真心觉得当年是傻逼。@王秋实律师:死不了，而且很无聊，你有往手上划刀子的的精神头不如琢磨琢磨怎么不白来这个世上一回，特反感微博直播自杀的！！都应该治安拘留 //@五月病的遥吻:给我死认真点	1	1	1	4	4	4	1	4	1	0	0	0	0	0	0
2	2	7	推荐大柴刀划脖子 //@镜子是瓜黄阁总攻:切错地了!深点切大动脉那去 //@王秋实律师 :死不了，而且很无聊，你有往手上划刀子的的精神头不如琢磨琢磨怎么不白来这个世上一回，特反感微博直播自杀的！！都应该治安拘留 //@五月病的遥吻 :给我死认真点	2	2	2	2	2	2	0	0	0	0	0	0	5	5	0
2	1	19	自杀直播?	2	2	2	1	3	2	0	0	0	0	0	0	0	0	0
1	2	7	这是直播自杀呢? //@媛角落:还不是没跳。好好活着吧，哥儿们。生命咋就那么容易呢，寻啥也罢寻死。	2	2	2	1	3	1	0	0	0	0	0	0	0	0	0
2	2	7	[偷笑] //@诗雨熙_:偶醉咖啡囖！比要跳楼的还闹心啊！ // @安简夕_ :这是直播自杀呢? // @媛角落 :还不是没跳。好好活着吧，哥儿们。生命咋就那么容易呢，寻啥也罢寻死。	2	2	2	2	2	2	0	0	0	0	0	0	0	0	0
2	2	27	真的有人会直播自杀，在微薄上。。。。。。IBM，撒情况呀	2	2	2	3	3	3	0	0	0	0	0	0	0	0	0
2	2	13	微博直播自杀流行么。在自己痛苦的同时给别人带来痛苦？如果想死，自己怎么样都能死，直播出来给谁看？何必呢。不是冷漠，只是想说这种傻事不要因为一时冲动就去做，命是自己的，有事没事，别人只能看戏，痛苦只有自己和亲人体会的到。	6	6	6	4	4	4	2	2	2	0	0	0	0	0	0
2	2	27	怎么这么多想不开，还要在微波直播自杀的人啊！！开始有点厌恶这种人了！！还是帮忙转一下吧。//@宅腐集中营：这是一名来自广西的同志网友，与男友交往触礁，现竟在个人微博中图文直播割腕自杀。请认识他的朋友如看到此消息，尽快与他取得联系或报警。	5	5	5	3	3	4	0	0	9	0	0	0	0	0	0
2	2	8	[鄙视]又一个白痴直播自杀的~！明明不想死~！！还广西滴~！ //@Copen的暹罗院线：广西的有没有认识他的，赶快想想办法！//@torovandarko:有什么值得死的？全中国那么多受，随便再找一个不就行了，值得你爱的一大把，实在不行就把自己掰直！	2	2	1	4	4	4	4	4	4	0	0	0	0	0	0
2	2	35	围观自杀众，吃冰西瓜中。//@小希总绩点必过3：都不叫自杀 就叫自残。。还是露残癖//@罪化：mb的！上次微博直播自杀的也是个触礁的熊。我说有些基佬能不能坚强点，把自己的生命看得重一点？在微博直播自杀很有趣嘛？让大家担心很有趣嘛？出动警察到处找你们他妈的有趣嘛？一哭二闹三上吊够了没？	1	1	1	2	2	2	0	0	0	0	0	0	0	0	0
2	2	3	想起不疯魔不成活里面说的……本来就是少数派，更该让自己坚强起来=、=//@罪化：mb的！上次微博直播自杀的也是个触礁的熊。我说有些基佬能不能坚强点，把自己的生命看得重一点？在微博直播自杀很有趣嘛？让大家担心很有趣嘛？出动警察到处找你们他妈的有趣嘛？一哭二闹三上吊够了没？	2	2	2	4	4	4	6	6	6	0	0	0	0	0	0
2	2	5	[汗] 回复@陈笑黎:毕竟是条命啊。。。也许他不是个骗子，什么事都没有绝对。。祝他好运吧。。。 //@陈笑黎:又一个微博自杀直播，上次有一个家伙是骗子，这个呢？//@绯樱闲Lover：这个人广西的同志网友，与男友交往触礁，现竟在个人微博中图文直播割腕自杀。请认识他的朋友如看到此消息，尽快与他取得联	2	2	2	1	1	1	0	0	0	0	0	0	0	1	0
2	2	34	以前，我们要围观自杀跳楼得站在大街上，现在，自杀者自己来微博直播自杀，我们只要点击微博就好了。是微博改变了自杀围观的方式，但没改变的，依旧是自杀者希望得到关注和同情的心。不要自杀了，活着才有希望，你死了，地球也不会停转的。	6	6	4	1	4	1	0	1	0	2	2	1	0	0	0
2	2	35	自杀直播= =。。。突然觉得活着真幸福	2	2	2	1	4	3	0	1	0	0	0	0	0	0	0
2	2	7	[汗] 下个会更好的！//@一条呵呵笑的鱼：= =围脖自杀就是叫你快点来阻止我…… //@罪化:mb的！上次微博直播自杀的也是个触礁的熊。我说有些基佬能不能坚强点，把自己的生命看得重一点？在微博直播自杀很有趣嘛？让大家担心很有趣嘛？出动警察到处找你们他妈的有趣嘛？一哭二闹三上吊够了没？	5	5	5	1	1	1	0	0	0	0	0	0	0	0	0
2	2	27	感觉不是真心要死+1//@是Siren不是死人：围脖上好多直播自杀的，感觉这种都不是真心要死的//@树上的男爵：请人肉并报警	2	2	2	4	4	4	4	4	4	0	0	0	0	0	0
2	1	36	何必呢= =成年人有事不正面处理。这样会影响公众对同性人群的看法的。本来就艰难何必再给自己别人制造这样的东西。——看刚迅速被删的某自杀直播有感。现在的人都在想神马？难道温饱解决之后真的只剩蛋疼了？	1	1	1	4	4	4	2	3	2	0	0	0	0	0	0
2	2	5	怎么那么多人喜欢在网上直播自杀啊	6	6	6	3	3	3	0	0	0	0	0	0	0	0	0
2	2	7	微博直播自杀.. 求助网友报警-0-	5	5	5	1	1	1	0	0	0	0	0	0	0	0	0
2	2	36	右边的右边你...//@给我肉：对晒自杀一向反感//@总攻胯下有点痒：还是那句话 不以真死为目的的自杀都是耍流氓//@小希总绩点必过3：都不叫自杀 就叫自残。。还是露残癖	6	6	6	1	1	1	0	0	0	0	0	0	0	0	0
2	1	8	广西能人啊。。。呼 微博自杀ing //@热门微博：貌似有人直播自杀，看资料是广西的。@平安桂林110 @桂林网警	2	2	2	3	2	3	0	0	0	0	0	0	0	0	0
2	2	8	网上有人直播自杀，同学，想看点，GAY不肮脏的，	5	5	5	1	1	1	0	0	0	0	0	0	0	0	0
2	2	35	.........真可怕. //@热门微博:貌似有人直播自杀，看资料是广西的。@平安桂林110 @桂林网警	2	2	1	3	3	3	0	0	0	0	0	0	0	0	0
2	2	5	又是一个直播自杀的。。	2	2	1	3	3	3	0	0	0	0	0	0	0	0	0
2	1	9	一个博友在直播自杀，血流如注，原因是同朋友感情有变。怎么说呢？死了，爱情来而无住，不死，爱情也不回头。何必。小伙子要好好想想。死了都要爱那只是歌词。爱要适度，否则伤人和心。	5	5	1	4	4	4	1	1	1	4	4	0	0	0	0
2	1	5	夏日里一阵鸡皮疙瘩！快救救他！！ //@热门微博:貌似有人直播自杀，看资料是广西的。@平安桂林110 @桂林网警	5	5	5	1	1	1	0	0	0	0	0	0	0	0	0
2	1	27	什么情况？？？//@热门微博：貌似有人直播自杀，看资料是广西的。@平安桂林110 @桂林网警	2	2	2	3	3	3	0	0	0	0	0	0	0	0	0
2	1	1	没有任何人值得你这样去伤害你自己啊//@自由李默：@广西电视台阿元 @广西电视台新闻在线 ，救救这个小伙子吧，微博直播自杀	5	5	2	4	4	4	1	1	1	0	0	0	0	0	0
2	1	27	一个GAY在微博上直播自杀 还是有觉悟的 违反自然法则的生物还是不要留在地球上了[熊猫]	2	2	2	4	2	4	9	0	11	0	0	0	5	5	4
2	1	26	血淋淋的、好恐怖啊、 //@热门微博: 貌似有人直播自杀，看资料是广西的。@平安桂林110 @桂林网警	2	2	1	3	3	3	0	0	0	0	0	0	0	0	0
2	1	10	[衰] //@热门微博：貌似有人直播自杀，看资料是广西的。@平安桂林110 @桂林网警	2	2	2	3	3	3	0	0	0	0	0	0	0	0	0
2	1	27	疯子啊 直播自杀[怒]	2	2	2	4	4	4	11	11	11	0	0	0	0	0	0
2	1	8	大家都關註一下，網警幹什麼吃的？ //@弓长文武文武:广西能人啊。。。呼 微博自杀ing // @热门微博 ：貌似有人直播自杀，看资料是广西的。 @平安桂林110 @桂林网警	5	5	5	1	1	1	0	0	0	0	0	0	0	0	0
2	1	35	其实看到真血。。。满吓人的。。//@热门微博：貌似有人直播自杀，看资料是广西的。@平安桂林110 @桂林网警	1	1	1	3	3	3	0	0	0	0	0	0	0	0	0
2	1	35	自杀的人从来不会替别人考虑，知道你死了会有多少人比死还难受吗？ //@空姐不想飞-詸某某:肿麽如此想不通 //@热门微博:貌似有人直播自杀，看资料是广西的。 @平安桂林110 @桂林网警	6	6	6	4	4	4	7	7	7	0	0	0	0	0	0
1	1	4	[晕]//@热门微博:貌似有人直播自杀，看资料是广西的。 @平安桂林110 @桂林网警	2	2	2	3	3	3	0	0	0	0	0	0	0	0	0
2	2	7	究竟为什么要这样呢，爱情是美好的，这一段结束了，还会有下一段，至于这样吗？就算你真的穿了红色衣服变成厉鬼，你就一定能报复伤害你的人吗？只希望你能赶快被朋友救出来，希望这不是又一次发生在微博的丑陋炒作！//@热门微博：貌似有人直播自杀，看资料是广西的。@平安桂林110 @桂林网警	2	2	2	4	4	4	5	9	4	1	3	1	0	0	0
2	1	35	有人直播自杀？？？？？赶紧转起来！！@平安桂林110 @桂林网警 请注意！！	5	5	5	1	1	1	0	0	0	0	0	0	0	0	0
2	2	36	又让我看到个直播自杀的= =。不是我冷血，真不理解他们脑子怎么想的。哗众取宠么？要死就死干脆点，连自己都不珍惜的人，凭什么要别人去珍惜你？是GAY又怎么地？全天下又不是只有GAY才会被甩。我去，要是被背叛了都要去死，这全天下人都要死光了好吧！@遺忘者与被遺忘者(http://weibo.com/2119814267 )	6	6	6	4	4	4	9	9	9	0	0	0	0	0	0
2	1	36	谁来救救这孩子啊 迅速啊 //@热门微博：貌似有人直播自杀，看资料是广西的。@平安桂林110 @桂林网警	5	5	5	1	1	1	0	0	0	0	0	0	0	0	0
2	2	7	这个世界疯了//@热门微博：貌似有人直播自杀，看资料是广西的。@平安桂林110 @桂林网警	2	2	2	4	4	4	11	11	11	0	0	0	0	0	0
2	1	27	这点血死不了,放心 //@热门微博:貌似有人直播自杀，看资料是广西的。@平安桂林110 @桂林网警	2	2	2	2	2	2	0	0	0	0	0	0	0	0	0
2	1	35	伤口不深啊。。这样死不了。。- - 转@某小毛 微博直播自杀 http://weibo.com/2119814267	2	2	2	2	2	2	0	0	0	0	0	0	0	0	0
2	1	3	今天又有一起微博自杀直播图片，不晓得是真的假的，上一次看到这种事情，还是很同情，但是今天的这个微博我个人觉得有点反感，这些人是想让所有人看看这血腥的场景？还是想玩个刺激的，还是让所有的人去关注他，去解救他？难不成这样很有成就感？生命不是儿戏，你若真正的看穿了，那你就静静的离去...	1	1	1	4	4	4	2	2	2	0	0	0	5	4	0
2	1	27	一上线就看到这个，新浪查查IP先//@兔子和狼：直播自杀。。。@平安桂林 不知是广西哪个市的，赶紧管管吧	5	5	5	1	1	1	0	0	0	0	0	0	0	0	0
2	1	16	又有直播自杀的。。。这次是个GAY？有人报警没？//@打底裤:直播自杀？	5	5	2	1	1	1	0	0	0	0	0	0	0	0	0
2	2	34	纳尼？河蟹告诉我微博上有人直播自杀？？？	2	2	2	3	3	3	0	0	0	0	0	0	0	0	0
2	1	20	又来了·//@Vita袜袜：最近流行直播割腕？有意思么。。。 //@打底裤:直播自杀？	1	2	1	3	3	4	0	0	9	0	0	0	0	0	0
2	2	27	这种男人给我都不要 //@vangosun：是位被情所困的GAY，直播自杀过程。生命可贵啊！小伙子！	2	2	2	4	4	4	9	9	11	0	0	0	0	0	0
2	2	3	赶紧的//@兔子和狼：直播自杀。。。@平安桂林 不知是广西哪个市的，赶紧管管吧	5	5	5	1	1	1	0	0	0	0	0	0	0	0	0
2	2	33	扩散···救人吧//@幸啊幸啊幸：扩散，确认一下位置救人吧。这哥们太脆弱了//@热门微博：貌似有人直播自杀，看资料是广西的。@平安桂林110 @桂林网警	5	5	5	1	1	1	0	0	0	0	0	0	0	0	0
2	1	3	割腕吗？不对呀，你割错面了！~~~知错要改哦//@美帅在线：[可怜] //@bonyari：还能救么~[吃惊]//@AIYA哎哟：有人在直播自杀啊。。。。。	2	2	2	2	2	2	0	0	0	0	0	0	0	0	0
2	1	28	看到微博上有人在直播自杀，是一个男生，遭遇了背叛。特别的害怕，不知道自己是不是会走到这一步，最近越来越想放弃了..........昨天被人抱着，跟我讲抑郁症的临床表现，我在想，我是不是也快抑郁了。	1	1	2	1	1	1	0	0	0	4	4	4	0	0	0
2	1	5	微博自杀，又是自杀，谁来解救我脆弱的心灵，俺害怕自杀，可这血淋淋的自杀直播，看多了是否也会麻木了。是否有天也因此依饼画圆了。这心里暗示谁也伤不起啊，有木有！！！......	1	6	1	4	4	4	8	8	8	0	0	0	0	0	0
2	1	16	这是个gay？//@潇水湘江:现在流行自杀直播？// @阮念东 ：我想说割腕其实是死不了的。除非是失血过多。真想自杀就割大动脉吧。// @热门微博 ：貌似有人直播自杀，看资料是广西的。 @平安桂林110 @桂林网警	2	2	2	2	2	2	0	0	0	0	0	0	0	0	0
2	2	28	@遺忘者与被遺忘者 这男人在现场直播自杀！！！疯子！！！	1	1	1	4	4	4	11	11	11	0	0	0	0	0	0
2	1	7	擦//@Rambutan0702：。。这个都有直播- -？！//@威武霸气李猖狂：真他妹的直播自杀。早上10点救开始了，现在因该已经死了。//@热门微博：貌似有人直播自杀，看资料是广西的。@平安桂林110 @桂林网警	2	2	2	3	3	3	0	0	0	0	0	0	0	0	0
2	1	18	看时间是十二点多。现在不知怎样。//@热门微博: 貌似有人直播自杀，看资料是广西的。@平安桂林110 @桂林网警	2	2	2	1	1	1	0	0	0	0	0	0	0	0	0
1	1	36	这割的都不是腕，俊妈你要是想看等我回去给你看现场~~//@石囧囧最爱GRE：//@余小电：@遺忘者与被遺忘者 又一个直播自杀的孩子。生活多好啊，保留追求的权力才有可能作出改变。	2	2	2	2	2	4	0	0	4	0	0	0	0	0	0
2	2	3	恩？熟么情况？拍电影呀？[害羞] //@小柏_bo：你们看 直播自杀 他BF跟别人跑了	2	2	2	2	2	2	0	0	0	0	0	0	0	0	0
2	2	19	吓人到 //@阿福汉：//@bluewqq：啊，快救人！！[吃惊] //@热门微博：貌似有人直播自杀，看资料是广西的。@平安桂林110 @桂林网警	2	2	2	3	3	3	0	0	0	0	0	0	0	0	0
2	2	5	[泪] 生命可贵啊。冷静啊//@黄斑牙：//@楚江在路上：//@余小电：@遺忘者与被遺忘者 又一个直播自杀的孩子。生活多好啊，保留追求的权力才有可能作出改变。	5	5	5	1	1	1	0	0	0	0	0	0	0	0	0
1	1	3	发微薄自杀的一个都没死成//@heywang13-素：新浪从来不缺自杀直播的人。要死早死。省的没死成还丢人现眼。不是我说话刻薄。实在是太2b。这是有多过不下去才要自杀。煞笔才自杀。好死不如烂活！！！//@素喜:哈哈哈// @颓七 ：早点死吧，要死的人还刷微博，刷个鸡巴	6	6	6	4	4	4	4	4	4	0	0	0	0	0	0
2	1	27	广西果然乱……//@MaRuX2：不管真假 转了再说 救人啊 //@热门微博: 貌似有人直播自杀，看资料是广西的。@平安桂林110 @桂林网警	2	2	2	3	3	3	0	0	0	0	0	0	0	0	0
2	2	19	好恶心。。。 //@阿方_:自杀！！！！ //@Miss点点点点点点：好可怕 //@bella与bella：自杀也直播！！！ //@热门微博：貌似有人直播自杀，看资料是广西的。@平安桂林110 @桂林网警	2	2	2	3	3	3	0	0	0	0	0	0	0	0	0
1	1	27	哦!怪不得电视里那些自杀的都是躺浴缸里的.知识改变命运啊! //@贾斯特J:自杀都不会 不浸水里 伤口马上愈合了 //@Hanzohao:这点血死不了,放心 // @热门微博 :貌似有人直播自杀，看资料是广西的。 @平安桂林110 @桂林网警	2	2	2	2	2	2	0	0	0	0	0	0	0	0	0
1	1	3	你有经验？//@karida_yiza：不够深啦 //@马硕Shawn_V博:割腕吗？不对呀，你割错面了！~~~知错要改哦 //@美帅在线：[可怜] //@bonyari：还能救么~[吃惊] //@AIYA哎哟：有人在直播自杀啊。。。。。	2	2	2	1	1	1	0	0	0	0	0	0	0	0	0
2	2	34	强受遇到弱攻了//@囍妹纸Txt：我擦，自杀不是小受干的么！！他干嘛！！//@蛋破的小鸡鸡鸡鸡鸡：火速围观!小攻自杀直播！！！	2	2	2	2	2	2	0	0	0	0	0	0	0	0	0
2	1	3	被狗咬了吧~[挖鼻屎] //@小谁sara：闲的…… //@ICTOYS: 即将被遗忘的人。为什么最近自杀的gay那么多。。//@墨莲姑娘：坐等直播结束//@余小电：@遺忘者与被遺忘者 又一个直播自杀的孩子。生活多好啊，保留追求的权力才有可能作出改变。	2	2	2	4	4	4	11	11	11	0	0	0	0	0	0
2	2	27	割脉死不了，这不还有力气直播呢~//@求RP爆发的银发小卷子：今天的？- -//@胡小碧哟：[抓狂] 有人直播自杀，救命啊！！	2	2	2	2	2	2	0	0	0	0	0	0	0	0	0
2	2	3	我不知道这个时候写微博是不是很残忍，但我真的忍不住要从医学的角度说，他真的没有找到动脉，那只是表皮而已……留那几滴血死不了人的，倒是可以起到一定的吓唬人和威胁人的作用……看过n个直播自杀的，没有一个找找动脉了的。	2	2	2	4	2	4	4	0	4	3	3	3	0	0	0
2	2	4	估计该是个男的吧，手有点粗！//@好多糗事：回复@上善若水williamchen:这人根本就不想死！真想死的就不会要大家都知道了 //@上善若水williamchen:转发此微博:救人先 //@好多糗事:要是自杀的话就找个安静的去死，严重鄙视不尊敬生命的人// @热门微博 ：貌似有人直播自杀，看资料是广西的。	2	2	2	1	1	2	0	0	0	0	0	0	0	0	0
1	2	3	回复@Suika1986:同时更不能强求每个直播自杀的人重点在“自杀”而不是“直播”对吧……我懂你~ //@Suika1986:回复@九姑娘cc:不能强求每个自杀直播的人都是医科专业毕业嘛～	6	6	6	4	4	4	4	4	4	1	1	1	0	0	0
2	1	5	自杀的都是傻逼，微博直播自杀的是傻逼中的战斗逼[弱]	6	6	6	4	4	4	1	1	1	0	0	0	0	0	0
2	2	27	又一个直播自杀的……	1	2	1	3	3	3	0	0	0	0	0	0	0	0	0
2	1	19	自杀直播。。。。。。。。真的！！！你还是早点死吧~~~！！还有张图像颜料	2	2	1	3	3	2	0	0	0	0	0	0	5	5	5
2	1	20	这种2货不值得同情 当初就应该把他射倒墙上 割脉割的都不专业 百度啊 //@Vita袜袜:最近流行直播割腕？有意思么。。。 //@打底裤:直播自杀？	2	2	2	4	2	4	9	0	9	0	0	0	0	4	0
2	1	27	死就死了，还弄的那么复杂//@KDS-发条橙：这个人直播了好几次了 我看还是死了太平. //@小白兔子精:又一个直播自杀的……	2	2	2	4	4	4	2	2	2	0	0	0	0	0	0
2	2	35	又来啊 这些人烦不烦//@陈杰克：都何必呢//@施剑平：又来了 //@热门微博:貌似有人直播自杀，看资料是广西的。 @平安桂林110 @桂林网警	1	2	1	3	3	4	0	0	9	0	0	0	0	0	0
2	1	27	去死吧。。。 //@小白兔子精:又一个直播自杀的……	2	2	2	3	3	3	0	0	0	0	0	0	5	5	5
2	2	27	其实一直很想说，那些留个遗言说要自杀，或者割个小口子直播自杀，或是占着顶楼欲跳不跳的人，你们这样明显是不想死啊，很喜欢被人劝是不是，要死就赶快死，不想死就好好活着，对很多人而言，多活一天都是美好的，有些人别没事干出来丢人现眼。爷看着心烦，手抖！！！	6	6	6	4	4	4	4	4	3	1	2	0	5	5	0
2	1	3	戾气太多，何必呢？... //@喵喵小姐姐：又直播自杀啊。。	2	2	2	4	4	4	1	1	1	0	0	0	0	0	0
2	2	7	割错位置了吧 不是大动脉耶 这样的血量不好看//@阿方_：自杀！！！！//@Miss点点点点点点：好可怕//@bella与bella：自杀也直播！！！//@热门微博：貌似有人直播自杀，看资料是广西的。@平安桂林110 @桂林网警	2	2	2	2	2	2	0	0	0	0	0	0	0	0	0
2	1	8	一小gay在微波直播自杀，认得的赶紧想想办法救下。http://weibo.com/2119814267 @西大行健非官方微博	5	5	5	1	1	4	0	0	3	0	0	0	0	0	0
2	2	33	这是假的吧，看切的地方一点都不象，切在手背？就算他把动脉切破了也不会溅出这种效果。以后遇到这种人无视就好了，明显的哗众取宠。 //@打底裤:回复 @咩咩豆子 :就是啊，如果我想死，那么我不会直播，如果想直播，那么直播后的下一秒我就离开了。 // @咩咩豆子 :一般直播自杀的到最后都没死。。。 //	2	2	2	4	4	4	4	4	4	1	1	1	4	0	4
2	2	21	怎么那么多直播自杀的啊，闲的啊？//@大東的_ddongL：现在的墨水都掺水啊//@AIYA哎哟：你去劝劝啊。呵呵 //@bonyari:还能救么~[吃惊] //@AIYA哎哟：有人在直播自杀啊。。。。。	2	6	2	4	4	4	2	2	3	0	0	0	0	0	0
2	2	27	[围观] //@猪噜噜的世界：神经病，快点去死 //@cicisunlin_0:快点死快点死 //@湾仔菲特：去死吧。。。 //@小白兔子精:又一个直播自杀的……	2	2	2	2	2	2	0	0	0	0	0	0	0	0	0
2	1	19	第三蛋//@小猪_de_世界:这应该是我看到的第四弹自杀直播了，男人自杀貌似还是第一次=。=// @horpicow ：唉……………………	1	1	1	2	2	2	0	0	0	0	0	0	0	0	0
2	1	36	第一次看见直播自杀，速来围观。割手腕是不会死的，割前臂肘部大动脉才是致命的。有勇气死，竟然没有勇气活着？请珍惜生命！	1	1	1	4	4	4	9	9	9	0	0	0	0	0	0
2	2	19	现在的人脑子都有ken!!!!!//@开到荼蘼麽：我真不懂这个Gay怎么想的，脑子进水了现场直播自杀，，人生命只有一次，要自爱！！	2	2	2	4	4	4	1	1	1	0	0	0	0	0	0
2	1	35	还直播了。。别人抛弃了你。你抛弃了你的生命。都是抛弃者。不要觉得自己是受害者。别人对你做的事。你自己也做了。想想吧。这些痛苦应该他妈的让对方受。但是记着言语的攻击远比肉体的犀利。//@余小电：@遺忘者与被遺忘者 又一个直播自杀的孩子。生活多好啊，保留追求的权力才有可能作出改变。	2	2	2	4	4	4	9	9	1	0	0	0	0	0	0
2	1	35	微薄的威力啊～～居然有直播自杀的～～可惜，决心不到。	2	2	1	4	4	4	10	10	10	0	0	0	0	0	0
2	2	27	直播自杀咯 死还要出名 不容易	1	2	1	4	2	4	3	0	2	1	1	1	0	0	0
2	2	8	@陈姨太坐等七月新番 你快去看@遗忘着与被遗忘者 是gay 失恋了文字直播自杀，广西的……你……你赶快用你无敌力量拯救他！！帅哥一枚	2	2	2	2	2	2	0	0	0	0	0	0	0	0	0
1	1	7	又有人在微博直播自杀，一个gay。失恋，单亲家庭，抑郁，自怨自艾，自称喜欢佛教（估计就是算命），总以为自己缺爱，觉得自己惨，可怜，报复心重。从来没有想过，用死来报复前BF同时，你杀了一个母亲的儿子，一个哥哥的弟弟。说白了，自私。大家小心了，遇到这样的，有多远走多远，跟他419都危险。	2	2	2	4	4	4	5	7	5	3	3	3	0	0	0
2	2	27	今天先看了直播自杀又看了直播求婚，，，感觉好微妙呀哈哈	1	1	1	2	2	2	0	0	0	0	0	0	0	0	0
2	2	36	于是我是多特么无聊，点去今天直播自杀的那货微薄里面看。小样你活的挺好嘛，照片都删了，还跑来对大家的围观表示感谢。下次搏出位能换个方法吗？	1	1	1	4	4	4	4	4	4	1	1	1	0	0	0
1	1	35	今天，微薄上有个傻逼直播自杀 也就尼玛在胳膊上划了点口子 然后说要恨几个男人一辈子，做鬼不放过什么的 老衲见其爱之深恨之切，曰，你要死也先杀了他们 然后，出来一个公安....认证过的公安，对我说，‘不要教唆杀人’。。。。。	1	1	1	4	4	4	9	4	1	0	3	0	0	0	0
2	2	9	直播自杀？！！！！	2	2	2	3	3	3	0	0	0	0	0	0	0	0	0
2	1	9	不晓得前因后果~~~//@DJ心情小美：直播自杀？！！！！	2	2	2	2	2	2	0	0	0	0	0	0	0	0	0
2	1	7	疯子 《女子酒店开房后微博直播自杀》 http://t.cn/a9pPRH（ 来自@手机新浪网）	2	2	2	4	4	4	11	11	1	0	0	0	0	0	0
2	1	7	假......一 《女子酒店开房后微博直播自杀》 http://t.cn/a9pPRH（ 来自@手机新浪网）	2	2	2	4	4	4	4	4	4	0	0	0	0	0	0
2	1	15	可以理解 《女子酒店开房后微博直播自杀》 http://t.cn/a9pPRH（ 来自@手机新浪网）	2	2	2	1	1	1	0	0	0	0	0	0	0	0	0
2	2	7	《女子酒店开房后微博直播自杀》 http://t.cn/a9pPRH（ 来自@手机新浪网）	3	3	3	2	2	2	0	0	0	0	0	0	0	0	0
2	1	7	《女子酒店开房后微博直播自杀》 http://t.cn/a9pPRH（ 来自@手机新浪网）	3	3	3	2	2	2	0	0	0	0	0	0	0	0	0
2	2	7	回复@夏雨东流:是啊~这个不能落下~~~哈哈哈 //@夏雨东流:还有微博 gay 直播自杀啊 //@胖紫啷里格朗:微博真欢乐啊真欢乐~哈哈哈	2	2	2	2	2	2	0	0	0	0	0	0	0	0	0
2	1	27	我终于想起来了，这个女的之前认证信息是演员的时候，还搞过一次自杀直播的事情，但是没有像这次火。这次她终于圆梦了。//@友藏：红十字商会 成为了一个神秘的部门。昨晚才几 k 粉丝，今天已经 5W 了，羡慕嫉妒泪水。[泪]	2	2	2	4	4	4	4	4	4	1	1	1	0	0	0
2	1	7	只为图 //@黄少雄:// @王雷Neilwang ：// @不要不要上81813 ：自杀直播有看过，太血腥了……炫富的郭美美被人肉……	2	2	2	2	2	2	0	0	0	0	0	0	0	0	0
2	1	34	哇靠，逼组有人直播自杀啊，不明真相的豆友速去围观劝导！！	5	5	5	1	1	1	0	0	0	0	0	0	0	0	0
2	2	26	豆瓣上逼组一直播贴，直播自杀！！！还陕西理工的！！！看的我睡不着了…	1	1	1	3	3	3	0	0	0	0	0	0	0	0	0
2	1	14	男子微博上公开直播自杀全程 http://t.cn/apwDl2 http://weibo.com/byronn	3	3	3	2	2	2	0	0	0	0	0	0	0	0	0
2	1	5	我靠，新浪的搞毛啊，快报警啊，难道还在编辑新闻发头条？//@苏昌茂：这个带v的直播自杀啊，新浪应该有对方联系方式吧？报警？	5	5	5	1	1	1	0	0	0	0	0	0	0	0	0
2	1	7	自杀直播? 还是个作家的直播？搜集留言者的反映？ 不是我心理阴暗，我觉得这是一个小说的绝佳题材。	2	2	2	4	4	4	4	4	4	1	1	1	0	0	0
2	1	11	密切关注 //@这个微博能杀人:我晕，开微博直播自杀么？更晕的是，博主竟然是《金麟岂是池中物》的作者？[抓狂] 多少单身男同胞还需要你的作品啊 。	2	2	2	1	1	1	0	0	0	0	0	0	0	0	0
2	1	16	微博上直播自杀是不是行为艺术？真想死的话，等死透了再把这宣言发出来，别让大家还操心怎么去救你。另外，尼玛都还没感谢郭嘉就想闪人是不对的。	2	2	6	4	4	4	8	8	8	0	0	0	0	0	0
2	1	28	希望他的朋友能看到，帮忙打120，赶紧洗胃//@踏着蜗牛狂奔：搞什么哦。。//@浸毒之骨-终极杀阵-XD：啊？？？微博直播自杀？？？有他的朋友吗？快去救人啊！！！！//@林熊猫：别啊。。。我的天。。。	5	5	5	1	1	1	0	0	0	0	0	0	0	0	0
2	1	25	兄弟，除了死法都是活法！值吗？别吓人速回！//@顾锦生:关注// @苏昌茂 ：这个带v的直播自杀啊，新浪应该有对方联系方式吧？报警？	5	5	5	4	4	1	1	1	0	0	0	0	0	0	0
2	1	27	死吧死吧，这世界，多一个不多，少一个不少。//@leyojne：微博上直播自杀是不是行为艺术？真想死的话，等死透了再把这宣言发出来，别让大家还操心怎么去救你。另外，尼玛都还没感谢郭嘉就想闪人是不对的。	2	2	6	3	3	3	0	0	0	0	0	0	5	5	5
2	1	24	金麟岂是池中物的作者微博直播自杀	3	3	3	2	2	2	0	0	0	0	0	0	0	0	0
2	2	34	[吃惊] 直播自杀围脖！！！！	1	2	1	3	3	3	0	0	0	0	0	0	0	0	0
1	1	25	@侯版龙涛 现场直播自杀，围观之余只能感慨。什么是爱情？赵本山说：爱情，就是折腾的死去活来，要学会顺其自然；什么是女人？黄世仁说：女人，就是墙上的泥皮剥了一层又一层。兄弟，如果你真是想死，但愿这句狠话能让你醒悟！如果你只是炒作，网络写手的艰辛我很清楚但炒作绝非上策。	5	5	5	4	4	1	1	1	0	0	0	0	0	0	0
2	1	7	男子网上直播自杀 自缢身亡全纪录 | http://t.cn/apK3Ea	3	3	3	2	2	2	0	0	0	0	0	0	0	0	0
2	2	30	之前看新闻，说有位济南网友在微博直播自杀过程，后被热心网友以及警方劝阻制止。会说出来，可能是心里还是希望有人能够阻止自己吧。其实当一个人真的万念俱灰，不想再活下去的时候，怎么可能在自杀时告诉别人喂我在自杀呢。哪还管别人说什么。我死我的，不关你事。	1	1	1	4	4	4	4	4	4	2	2	2	0	0	0
2	2	36	回复@做爸爸的味道:#微直播自杀殉情# //@做爸爸的味道:什么情况	3	3	3	2	2	2	0	0	0	0	0	0	0	0	0
2	1	26	真的? //@千幻冰云:http://t.cn/a0kiOR 感谢万能的截图党和八卦党，你自己直播自杀的帖子在这里，截图里面还有你的认证资料。http://t.cn/a03Gqn 这个呢，是你的相关认证作假证据。你可以傻逼，但是你不能把所有人当做傻逼。	2	2	2	3	2	3	0	0	0	0	0	0	0	0	0
2	2	27	这个巨蟹-摩羯轴上的满月真是给力啊。有人在围脖直播自杀（巨蟹座），有领队扔下一团游客玩失踪（和老婆吵架，星座不明）……突然想到，我们伟大的京沪高铁，正式运行是在六月底，也是个巨蟹座啊！难怪昨儿的满月日，一天又出了三次故障[思考]	2	2	2	2	2	2	0	0	0	0	0	0	0	0	0
2	2	3	这个割的不够深 //@kino大人:再提醒一次，亲啊，记得泡温水，不然死不了！// @小V囡 :抱抱，别想不开 // @5zP丶冰箱 :又玩自杀直播啊// @KDS-发条橙 ：又来一个死不掉的// @KDS-akuur ：[衰] // @KDS-哎切素鸡 ：[围观] // @kds-邮局钢锯 ：别冲动，有事好商量	2	2	2	2	2	2	0	0	0	0	0	0	0	0	0
2	2	34	这人难道有直播自杀，这事不能玩啊，珍惜生命啊！	2	2	2	1	1	1	0	0	0	0	0	0	0	0	0
2	2	36	豆瓣上加了个skins狂热者患者 女的 直播自杀直播了5天了。。	1	1	1	4	4	4	4	4	2	0	0	0	0	0	0
2	1	3	现场直播自杀过程，那实在是太SB了！	6	6	6	4	4	4	1	1	1	0	0	0	0	0	0
2	1	24	又看见一个自杀直播的，不禁想一个人怎么会这么脆弱。虽然我曾经做买卖被人骗过，要账被人打过，躲债曾在街头流落，被朋友无情的奚落过，被亲戚冷落过，被爱情给撞过。经历过这一切，老子还敢叉腰骂街：他妈的，你们谁有我热爱生活！!	1	1	1	4	4	4	9	6	9	0	0	0	0	0	0
2	2	27	珍惜生命//【社会】西安男子微博直播自杀过程 全国网友接力营救-5月19日 http://t.cn/heuvZJ （分享自 @56网）	2	2	2	1	1	1	0	0	0	0	0	0	0	0	0
2	1	7	幸好没割到血管 //@语薇Vanessa: [吃惊]。。直播自杀？？ //@汤晓昕：救人吧~//@Who_drink_with_me：救人那~！//@白丁2008：又玩自杀咯，快救人	2	2	2	1	1	1	0	0	0	0	0	0	0	0	0
2	1	27	靠，自杀直播吗？这个。。。。//@陈科Brooke：恐怖	2	2	2	3	3	3	0	0	0	0	0	0	0	0	0
2	2	20	自残都比这大力好吗！//@汰小薇：麻痹。割重点不行啊。加油啊亲。//@阿粒粒：//@萝露蜜拉-TinkerBell：受够了WB直播自杀的人了，真想死的人默默的就死翘翘了，割腕连位置都割不对，省省吧，玩SM的都比原博主下手狠= =要想死？	2	2	2	4	4	4	4	4	4	0	0	0	0	0	0
2	2	27	敢切深一点么=L=//@给我肉：围观自杀直播~来~再来一刀~//@白鞘：这是在手腕拍死只蚊子...呀好多血...//@阿粒粒：//@萝露蜜拉-TinkerBell：受够了WB直播自杀的人了，真想死的人默默的就死翘翘了，割腕连位置都割不对，省省吧，玩SM的都比原博主下手狠= =要想死？给自己穿个纸尿裤上吊最有效哟。	2	2	2	2	2	2	0	0	0	0	0	0	5	5	0
2	3	36	滚去吃大便自杀吧，别来哗众取宠，你爸爸和你妈妈操了那么久给你的命是你这样践踏的吗//@给我肉：围观自杀直播~来~再来一刀~//@白鞘：这是在手腕拍死只蚊子...呀好多血...//@阿粒粒：//@萝露蜜拉-TinkerBell：受够了WB直播自杀的人了，真想死的人默默的就死翘翘了，割腕连位置都割不对，省省吧	2	2	2	4	4	4	9	9	3	1	1	1	0	0	0
2	1	7	下手狠点啊~//@给我肉：围观自杀直播~来~再来一刀~//@白鞘：这是在手腕拍死只蚊子...呀好多血...//@阿粒粒：//@萝露蜜拉-TinkerBell：受够了WB直播自杀的人了，真想死的人默默的就死翘翘了，割腕连位置都割不对，省省吧，玩SM的都比原博主下手狠= =要想死？给自己穿个纸尿裤上吊最有效哟。	2	2	2	2	2	2	0	0	0	0	0	0	5	5	0
2	2	28	横着切多不给力啊 要死就竖着切 112来都没法救你 //@给我肉:围观自杀直播~来~再来一刀~ //@白鞘：这是在手腕拍死只蚊子...呀好多血... //@阿粒粒：	2	2	2	2	2	2	0	0	0	0	0	0	5	5	0
2	1	26	咳··想死？我建议你可以把头放到绞肉机里···//@萝露蜜拉-TinkerBell：受够了WB直播自杀的人了，真想死的人默默的就死翘翘了，割腕连位置都割不对，省省吧，玩SM的都比原博主下手狠= =要想死？给自己穿个纸尿裤上吊最有效哟。	2	2	2	2	2	2	0	0	0	0	0	0	5	5	0
1	1	4	晕，速度救人!//@求实老V:[吃惊] // @语薇Vanessa ：[吃惊]。。直播自杀？？ // @汤晓昕 ：救人吧~// @Who_drink_with_me ：救人那~！// @白丁2008 ：又玩自杀咯，快救人	5	5	5	1	1	1	0	0	0	0	0	0	0	0	0
1	2	19	我才不相信认真做了指甲的人会真的想死呢//@给我肉：围观自杀直播~来~再来一刀~//@白鞘：这是在手腕拍死只蚊子...呀好多血...//@阿粒粒：//	2	2	2	4	4	4	4	4	4	0	0	0	0	0	0
2	2	34	能够看见手腕的内部构造，且觉得它其实挺像菜场里的猪蹄之前，大概死不了//@吃西瓜溜黄兔的夏囧寻：割手腕死的多慢，这么想死拿菜刀划脖子啊，一刀见血封喉啊亲！爹妈养你这么多年真是白养了//@萝露蜜拉-TinkerBell：受够了WB直播自杀的人了，真想死的人默默的就死翘翘了，割腕连位置都割不对，玩SM	2	2	2	4	4	4	4	4	4	0	0	0	0	0	0
2	1	36	割腕最不容易死掉了 引起注意不错 除非你下手又狠又准 //@熊哥哥爱上了西兰花：我上次在校内看到假装割腕的教程比LZ给力多了 下次我试个玩玩- -//@给我肉：围观自杀直播~来~再来一刀~//@白鞘：这是在手腕拍死只蚊子...呀好多血...	2	2	2	4	2	4	4	0	4	1	1	1	0	0	0
2	1	19	直接上菜刀不就好了，我初中时候手腕上刀口都比博主的多的多，考试砸了一次划自己一刀来着=。=//@萝露蜜拉-TinkerBell：受够了WB直播自杀的人了，真想死的人默默的就死翘翘了，割腕连位置都割不对，省省吧，玩SM的都比原博主下手狠= =要想死？给自己穿个纸尿裤上吊最有效哟。	1	1	1	2	2	2	0	0	0	0	0	0	0	0	0
2	1	7	自杀需要勇气，活下去需要更大的勇气//@GDTV吕晴春：是在直播自杀么？劝劝这孩子。。。//@罗琼吱吱：转发微博	5	5	5	1	1	1	0	0	0	0	0	0	0	0	0
2	1	11	不要傻了，爱护自己//@记者许琛：自杀需要勇气，活下去需要更大的勇气//@GDTV吕晴春：是在直播自杀么？劝劝这孩子。。。//@罗琼吱吱：转发微博	5	5	2	4	4	4	1	1	1	0	0	0	0	0	0
2	1	7	什么状况!?//@TVS朱天宝：你不是对不起姐妹，你是对不起你爸你妈，养你那么大容易吗？//@GDTV吕晴春：是在直播自杀么？劝劝这孩子。。。//@罗琼吱吱：转发微博	2	2	2	3	3	3	0	0	0	0	0	0	0	0	0
2	2	27	其实这样自杀死不了的。 //@MaY_Rain:既然要轻生 何必要微博！最看不起这样的人 对生命最起码的尊重都没有！ //@子歌2011:又是自杀直播，急转，希望认识这位的赶紧报个警	2	2	2	2	2	2	0	0	0	0	0	0	0	0	0
2	2	7	不爱惜自己的人生存在世都无用 //@其实_孤单:幸好没割到血管 // @语薇Vanessa : [吃惊]。。直播自杀？？ // @汤晓昕 ：救人吧~// @Who_drink_with_me ：救人那~！// @白丁2008 ：又玩自杀咯，快救人	2	2	2	4	4	4	9	9	9	0	0	0	0	0	0
2	1	27	。。。//@谁是谁的谁是那个谁：求专注//@海上寄居蟹：[汗] 又是自杀直播啊，这些孩子们都怎么想的啊！//@谁是谁的谁是那个谁：死不了//@朱音：[晕]	2	2	2	3	3	3	0	0	0	0	0	0	0	0	0
2	2	35	我去，不带这样的吧。珍惜生命啊！是哪里的人啊？大家帮忙救救人啊！//@梁炜培：什么状况!?//@TVS朱天宝：你不是对不起姐妹，你是对不起你爸你妈，养你那么大容易吗？//@GDTV吕晴春：是在直播自杀么？劝劝这孩子。。。//@罗琼吱吱：转发微博	5	5	5	1	1	1	0	0	0	0	0	0	0	0	0
2	2	27	大半夜的割手腕吓人，博转发？博眼球？对得起那么多病床上的病人，那么多列车上的伤者，那么多渴望健康生命的人么？ //@Angela-溜溜:晕！ //@睡不醒的可可果榛:现在流行在微博直播自杀吗// @发大财发大财发大财 ：看着不像真想死啊// @谁是谁的谁是那个谁 ：死不了// @朱音 ：[晕]	2	2	2	4	4	4	1	1	1	1	1	0	0	0	0
2	2	21	这个还真没上次那个直播自杀的血腥，现在的孩子都怎么了。动不动就自杀，拿自残当耍酷呢，缺心眼缺到家了 //@kenny_gul-小K:	2	2	2	4	4	4	2	2	2	1	1	0	0	0	0
2	2	7	割了就能进化了吗？//@汰小薇：哈哈哈//@脑残的尘埃：不认真一点将自己剔除出人类基因库的话，是没有办法获得达尔文奖的！//@路筱柒：[围观] //@KDS-连裆模子：现在流行微博直播自杀吗？	2	2	2	2	2	2	0	0	0	0	0	0	0	0	0
2	1	15	女孩微博直播自杀称与爱情无关 千名网友呼救 http://t.cn/a84hhv	3	3	3	2	2	2	0	0	0	0	0	0	0	0	0
2	1	35	女孩微博直播自杀称与爱情无关 千名网友呼救 http://t.cn/a8byRX	3	3	3	2	2	2	0	0	0	0	0	0	0	0	0
2	1	34	自杀现场解救盘点 女孩微博直播自杀过程 网友警方齐心救援 http://t.cn/a80IPY （分享自 @凤凰视频）	3	3	3	2	2	2	0	0	0	0	0	0	0	0	0
2	2	9	重四里有一集是说那个在天涯论坛上自杀直播的,这是真的事情!我看辽宁卫视的那个王刚讲故事,也看见过!!六组可真是贴近生活啊!真实案例啊!!	2	2	1	3	3	3	0	0	0	0	0	0	0	0	0
2	1	3	自杀直播？	2	2	2	1	3	2	0	0	0	0	0	0	0	0	0
2	1	27	现在自杀都喜欢上微博秀一下的，脑残//@黯然销魂妞丶：一般要跳的人直接跳了//@dmmandzyblog：自杀直播?	6	6	6	4	4	4	3	3	2	1	1	0	0	0	0
2	1	27	跳了么，快点 //@黯然销魂妞丶: 一般要跳的人直接跳了//@dmmandzyblog：自杀直播?	2	2	2	2	3	2	0	0	0	0	0	0	5	5	5
2	2	27	[晕] //@推墙越狱:[吃惊] //@欲睡临疯的喽喽:// @dmmandzyblog :自杀直播?// @潘小胖是个吃货 ：啥情况 自杀？// @小象椰子 ：俊少怎么了？？？ // @卓-Julia-玥 :神马情况？？// @王思的微博 ：回复 @车手黄凤革 :不知道啊？ // @车手黄凤革 :转发此微博:这是受到什么打击了?。 //	2	2	2	3	3	3	0	0	0	0	0	0	0	0	0
2	2	29	[生病] //@JackieSJ：[疑问]快报警~~~ //@上海王小炮没有v: //@dmmandzyblog:自杀直播? //@潘小胖是个吃货 ：啥情况 自杀？ //@小象椰子 ：俊少怎么了？？？ //@卓-Julia-玥 :神马情况？？ //@王思的微博 ：回复 @车手黄凤革 :不知道啊？ //@车手黄凤革 :转发此微博:这是受到什么打击了?。 //	2	2	2	3	3	3	0	0	0	0	0	0	0	0	0
1	1	8	擦！又有人微直播自杀？ //@王福重: 还活着么？	2	2	2	3	3	3	0	0	0	0	0	0	0	0	0
2	1	27	不知道死字怎么写？对不起有用？//@李晨LC：这年头都喜欢玩微薄自杀直播？！	2	2	2	4	4	4	2	2	2	0	0	0	0	0	0
2	1	27	自杀的都是傻逼。。。没有区别 //@李晨LC:这年头都喜欢玩微薄自杀直播？！	6	6	6	4	4	4	1	1	1	0	0	0	0	0	0
2	1	28	直播自杀？什么看不开？自杀可就真的对不起你说的每个人了 //@樊建川:兄弟，干啥子，到我们博物馆来住几天，云南到四川很近，有看的，有酒喝，有龙门阵摆，男人没有翻不过的门坎。	5	5	6	4	4	4	1	1	1	0	0	0	0	0	0
2	1	27	懦夫 不负责任行为！//@王忆悦是傻逼：走好 //@余欣悦:不知道死字怎么写？对不起有用？// @李晨LC ：这年头都喜欢玩微薄自杀直播？！	2	2	2	4	4	4	9	9	9	0	0	0	0	0	0
2	2	36	这人是中央台播过的那个断臂车手？很坚强的一个人啊，不会吧？发生啥了 //@Daisy-蜜小汐:围观// @BigTrouble淡定 ：自杀直播？？自杀是对生命的亵渎啊。。还是好好活着吧，比你不幸的人多的是	2	2	2	1	1	1	0	0	0	0	0	0	0	0	0
2	1	27	知道为啥欧美人很少自杀么？因为他们信基督！上帝说过，身体是上天赐予他们的，轻易舍弃就是对上天的不尊重！//@王忆悦是傻逼：走好 //@余欣悦:不知道死字怎么写？对不起有用？// @李晨LC ：这年头都喜欢玩微薄自杀直播？！	6	6	6	4	4	4	9	8	2	0	0	0	0	0	0
2	2	15	不是吧 怎么回事 有没有曲靖的 有没有现场消息了？//@法图麦的妈妈：有曲靖的网友吗？救人要紧！ //@我-王紫文: //@石宇：直播自杀？上帝啊 //@汽车族赵璞:怎么了？？！！ //@VV岁月婧好：什么情况？云南曲靖的，快救人。	5	5	2	1	1	1	0	0	0	0	0	0	0	0	0
2	1	36	又一个直播自杀的。。。//@黄微蓝：[吃惊] ，无语。。。	2	2	1	3	3	3	0	0	0	0	0	0	0	0	0
2	2	27	我认为在网上直播自杀的都是2B。	6	6	6	4	4	4	1	1	1	0	0	0	0	0	0
2	2	36	以前看过一个关于在微博直播自杀过程的报道，真实。	1	1	1	2	2	2	0	0	0	0	0	0	0	0	0
2	1	35	我老是觉得你像之前那个显摆女那样在围脖直播自杀【面瘫】痛个经而已用得着又哭又喊又叫死吗？用得着告诉全世界吗？你这一点果然还跟小学时候一摸一样	2	2	2	4	4	4	3	3	2	0	0	0	0	0	0
2	2	27	活干完了又不想贱贱地去问苏老师讨任务就躲在高高的资料后面刷饭否。是我太冷血还是咋滴，总觉得那些“绝望地”寻死寻活的人就让他们去死好了，自己生命自己不珍惜你们还温暖他们个屁，大张旗鼓秀自杀秀自残的最后谁死成了？搞不好日子过得滋润着呢，被惯的缺爱了呗	6	6	6	4	4	4	4	9	4	1	1	1	4	4	4
2	1	34	残暴，脑残，这就是90后的写照《残暴19岁母亲Q群直播杀子过程》 男子微博直播自杀过程全国网友接力营救 （可选原画清晰度） http://t.cn/anXPlX （分享自 @土豆网热点）	2	2	2	4	4	4	1	1	1	0	0	0	0	0	0
2	1	7	《残暴19岁母亲Q群直播杀子过程》 男子微博直播自杀过程全国网友接力营救 （可选原画清晰度） http://t.cn/anXPlX （分享自 @土豆网热点）	3	3	3	2	2	2	0	0	0	0	0	0	0	0	0
2	1	7	菲尔所思这也能做得出来《残暴19岁母亲Q群直播杀子过程》 男子微博直播自杀过程全国网友接力营救 （可选原画清晰度） http://t.cn/anXPlX （分享自 @土豆网热点）	2	2	2	4	4	3	11	11	0	0	0	0	0	0	0
2	2	21	OMG，不成了现场直播自杀了吗	2	2	2	3	3	3	0	0	0	0	0	0	0	0	0
2	1	27	回复@谷滋:谷女士宅心仁厚,您不知道今天的中国社会很缺一个真字.人必轻己而后为人轻之.有所多事件弄不清是真寻死还是自杀秀. //@谷滋:连对轻生的人都不尊重，还笑话人。我觉得不太好。	6	6	6	4	4	4	4	4	2	0	0	0	0	0	0
2	2	36	上次打针是三年前吧。去划价三瓶水一百块真有扭头就走掉的冲动。明天不好来找他们拼命哼。[汗]电视里在播“拍案惊奇”（揭秘），某女天涯上直播自杀过程，后得救，说是工作爱情不顺脆弱得。接着又播一男子把小孩丢进幼儿园然后消失，家中旧屋变荒屋…－－都是些什么事啊！以后我家里是不买电视机的。	1	1	1	3	3	3	0	0	0	0	0	0	0	0	0
2	2	15	其实挺黑色幽默的，她未必想死，禁不住起哄起了性子，就真的纵身一跳。有人在面前跳楼，风凉话不敢乱说出口，内心咆哮难免，劝慰之类必定省了，人家风花雪月或悲苦坎坷，想不开来零零种种，我能怎样。想起早期围脖直播自杀一小娘们儿，尼玛当时就真心想送她一句话，你不死姐还不稀罕了：大家都自重……	1	1	1	3	2	4	0	0	8	0	1	0	5	4	0
2	2	7	又一个微博直播自杀的，其实我想说两句刻薄的话。有人说这个真走了不是作秀了，其实没什么区别，生死不过就是最后一顺手的事儿。这是个DJ不是？宣传片儿都放了音乐都推来了麦都打开了，你TM还能不出声吗？当然有的“梦想家”仍可以不顾屏息的听众径直跑出直播间，而矫情惯了的就只能说服自己把戏演完。	2	2	6	4	4	4	2	2	2	1	1	0	0	0	0
2	1	20	在微博上看到一名DJ直播自杀的消息，又一条鲜活的生命，有些惋惜。其实以前我一直不明白为什么有些人会想不开选择自杀，如今当我们自己每天也被各种压力压的喘不过气的时候，你会觉得，或许解脱可以让我们不再那么压抑。现实很残酷，生活的压力真的很大。	2	2	1	1	1	1	0	0	0	4	4	4	0	0	0
2	2	3	这姑娘也跳楼自杀了？难道微博添了新的使命是直播自杀以及深度展示在人世间最后一刻挣扎的状态吗？	2	2	2	3	2	4	0	0	2	0	0	0	0	0	0
2	1	30	自杀直播[衰]	1	2	1	3	3	3	0	0	0	0	0	0	0	0	0
2	2	35	现在这些年轻人都在想什么。什么叫“微博直播自杀”？无语。你自己不想活了就算了嘛，真是的	6	2	6	4	4	4	8	8	7	0	0	0	0	4	0
2	1	15	直播自杀……	1	2	1	3	3	3	0	0	0	0	0	0	0	0	0
2	2	30	死亡离我们很近…最近在微博看到有两位网友先后自杀：@DJ奕扬 9.1服用安眠药，微博直播自杀，最终抢救无效死亡。@浪花er税税 8.28跳楼自杀。其实活着就已经是一种万幸，他（她）爱不爱你，和你又有什么关系？！	6	2	6	4	4	4	1	1	1	0	0	0	0	0	0
2	2	8	人生再苦，还有什么能放不下的呢？请珍惜生命吧。。。（仙桃电台DJ奕扬微博直播自杀）	2	2	2	4	4	1	1	9	0	0	0	0	0	0	0
2	1	19	那么多人留不住一个人的生命！直播自杀，如果亲眼目睹一个人从难过到绝望再到无奈放空，直到死去，这是何等的心痛！	2	2	1	1	1	1	0	0	0	0	0	0	0	0	0
2	2	3	这个生命还在吗？//@宋晓波wave:真的？自闭症？ // @六间房刘磊 : 微博直播自杀！听说人已去世。。。[泪]	2	2	2	1	1	1	0	0	0	0	0	0	0	0	0
2	2	35	人生苦短，请珍惜生命//@宋晓波wave：真的？自闭症？ //@六间房刘磊: 微博直播自杀！听说人已去世。。。[泪]	2	2	6	1	4	1	0	9	0	0	0	0	0	0	0
2	2	27	哎，何必呢//@宋晓波wave：真的？自闭症？ //@六间房刘磊: 微博直播自杀！听说人已去世。。。[泪]	2	2	2	4	4	4	1	1	1	0	0	0	0	0	0
2	1	27	看事情千萬不能狹隘，也許就在下一秒希望就向你招手[呵呵]陽光的活著吧[心]//@宋晓波wave:真的？自闭症？ //@六间房刘磊: 微博直播自杀！听说人已去世。。。[泪]	2	2	6	4	4	1	1	1	0	0	0	0	0	0	0
2	2	27	真的假的 还有父母啊 可怜的孩子//@宋晓波wave：真的？自闭症？ //@六间房刘磊: 微博直播自杀！听说人已去世。。。[泪]	2	2	2	4	4	4	7	7	7	0	0	0	0	0	0
2	1	24	很多人对社会失去了希望可是这位走了极端//@大力：哎，有啥心结呢 //@六间房刘磊:微博直播自杀！听说人已去世。。。[泪]	2	2	2	4	4	4	6	6	6	0	0	0	0	0	0
2	2	19	这用户已经被删除，这是抹杀了最后一点存在过的痕迹。//@宋晓波wave：真的？自闭症？ //@六间房刘磊: 微博直播自杀！听说人已去世。。。[泪]	2	2	2	1	1	1	0	0	0	0	0	0	0	0	0
2	2	19	轻生的念头谁都有，不过那只是一瞬间的//@宋晓波wave：真的？自闭症？ //@六间房刘磊: 微博直播自杀！听说人已去世。。。[泪]	4	4	4	1	1	1	0	0	0	0	0	0	0	0	0
2	1	36	三天内在微博上碰到两起自杀直播，一是DJ奕扬，另一是网名为梦想家雷雨。前者已逝去，后者改变了主意依然活着，但已辞去所有职务，大彻大悟起来。再次感叹生命的脆弱和人生的无奈。人活着大多是因为对希望的执著或是对生命的执著。希望破灭之时就是前者终结之日，后者好死不如赖活着，究竟谁对？惑...	1	1	1	1	1	1	0	0	0	0	0	0	0	0	0
2	1	26	-【 媒体人的压力太大】仙桃电台DJ奕扬微博直播自杀 同行证实抢救无效死亡。 http://t.cn/a3peYJ	3	2	3	2	1	2	0	0	0	0	0	0	0	0	0
2	1	1	湖北仙桃电台DJ微博直播自杀 服安眠药抢救无效去世_国内新闻_龙虎网 http://t.cn/a3pi4E	3	3	3	2	2	2	0	0	0	0	0	0	0	0	0
2	1	7	仙桃电台DJ奕扬微博直播自杀 同行证实服安眠药抢救无效 原文出自【中国时刻】：http://t.cn/a3pMwM	3	3	3	2	2	2	0	0	0	0	0	0	0	0	0
2	2	19	不是某顺心狠手辣没人性，而是微博上充斥了太多肆意的表演和任性的发泄。一会儿是直播自杀的，一会儿是悍然私奔的，一会儿是当众约炮的，一会儿是深情倾诉的…这边厢你骂我我骂你刚收场，那边厢你炒我我炒你又开始，真搞不懂好好的私生活为毛都要变成让人家挂在嘴边的烂八卦，最后你没事我却成了木头	6	6	6	4	4	4	3	3	2	0	0	0	0	0	0
2	2	3	oh no……//@宋晓波wave：真的？自闭症？ //@六间房刘磊: 微博直播自杀！听说人已去世。。。[泪]	2	2	2	1	1	1	0	0	0	0	0	0	0	0	0
2	1	17	刚看到一则消息：仙桃电台DJ奕扬微博直播自杀 抢救无效死亡。 很惋惜呀，真不知道是怎么想的。	2	2	1	1	1	1	0	0	0	0	0	0	0	0	0
2	2	21	【仙桃电台DJ微博直播自杀 抢救无效死亡】9月1日凌晨，湖北仙桃电台DJ奕扬在微博发布了人生最后一条微博“现在头很痛，刚刚拨了最后一通电话。我应该可以放心离开了。这次走的太匆忙，那就这样吧。大家不用想我~”今晨有同行在微博证实其已服安眠药自杀抢救无效。自杀原因尚不明。	3	3	3	2	2	2	0	0	0	0	0	0	0	0	0
2	2	19	【仙桃电台DJ奕扬微博直播自杀 抢救无效死亡】9月1日傍晚，湖北仙桃电台DJ奕扬在微博发布了人生最后一条微博：“现在头很痛，刚刚拨了最后一通电话。我应该可以放心离开了。这次走的太匆忙，那就这样吧。大家不用想我~”今晨有同行在微博证实DJ奕扬已服安眠药自杀抢救无效。其微博帐号已注销。可惜啊！	2	2	2	1	1	2	0	0	0	0	0	0	0	0	0
2	1	33	今天看多最多的一条微博就是：电台DJ奕扬微博直播自杀 抢救无效死亡，七万多粉丝，居然没有一个人可以帮到他，突然觉得这个世界有点冷，活着不容易，我这辈子是不会自杀的老正跑掉也不会 一切对我来说，没有什么大不了的，这是他的声音，感觉他身上有GAY的味，很不错的声音可惜了 http://t.cn/a3O6Zh	1	1	1	1	1	1	0	0	0	0	0	0	0	0	0
2	1	7	【仙桃电台DJ奕扬微博直播自杀 抢救无效死亡】9月1日傍晚，湖北仙桃电台DJ奕扬在微博发布了人生最后一条微博：“现在头很痛，刚刚拨了最后一通电话。我应该可以放心离开了。这次走的太匆忙，那就这样吧。大家不用想我~”今晨有同行在微博证实DJ奕扬已服安眠药自杀抢救无效。其微博帐号已注销。可惜啊！	3	3	3	2	2	2	0	0	0	0	0	0	0	0	0
2	3	36	【仙桃电台DJ奕扬微博直播自杀 抢救无效死亡】9月1日傍晚，湖北仙桃电台DJ奕扬在微博发布了人生最后一条微博：“现在头很痛，刚刚拨了最后一通电话。我应该可以放心离开了。这次走的太匆忙，那就这样吧。大家不用想我~”今晨有同行在微博证实DJ奕扬已服安眠药自杀抢救无效。其微博帐号已注销。可惜啊！	3	3	3	2	2	2	0	0	0	0	0	0	0	0	0
2	1	3	前几天 梦想家雷雨 也是网络直播自杀 最后 好在没有死成 现在的人们压力太大了 我们一起等待2012吧 如果2012是个玩笑 我们再慢慢寻死不迟 //@佛山大叔：一针见血，正确。[赞] //@李丽:人活着理由有很多，死却只有一个 //@佛山大叔：真不明白，死都不怕，还有什么过不去的坎呀。[浮云]	2	2	1	1	1	1	0	0	0	0	4	0	0	0	0
2	1	7	【仙桃电台DJ奕扬微博直播自杀 抢救无效死亡】9月1日傍晚，湖北仙桃电台DJ奕扬在微博发布人生最后一条微博：“现在头很痛，刚刚拨了最后一通电话。我应该可以放心离开了。…”经证实，奕扬服安眠药自杀抢救无效。这小兄弟曾与我相互关注，但他怎么能这样离开？兄弟您太不够意思了，您的父母咋办腻？	2	2	1	4	4	4	7	7	7	0	0	0	0	0	0
2	1	3	电台@DJ奕扬 微博直播自杀，发了三次微博都流露出自杀倾向，7万多粉丝却没有一个人拦住他！目前已经证实死亡！！！ http://t.cn/a3luTA	3	3	3	2	2	2	0	0	0	0	0	0	0	0	0
2	1	33	直播死亡？仙桃DJ奕扬微博直播自杀同行证实已离世 - 网谈天下 - 彩龙社区 http://t.cn/a3T8BP	2	3	2	3	2	3	0	0	0	0	0	0	0	0	0
2	1	34	【微博直播自杀 电台DJ身亡】湖北仙桃电台DJ奕扬在微博发布了人生最后一条微博：“现在头很痛，刚刚拨了最后一通电话。我应该可以放心离开了。这次走的太匆忙，那就这样吧。大家不用想我~”今晨同行在微博证实DJ奕扬自杀抢救无效，伤心感叹微博上三次说自杀为何没人安慰他。 http://t.cn/a3Yump	3	3	3	2	2	2	0	0	0	0	0	0	0	0	0
2	1	36	在一群没有同情心没有人性没有血性的同胞面前，直播自杀和放小电影的效果差不多//@婉约派土贼：围观阻止不了自杀，围观也改变不了中国，围观从来就是“血馒头”的聚餐。	6	6	6	1	1	1	0	0	0	0	0	0	0	0	0
2	2	3	用微博直播自杀的人真鄙视！这么不懂珍惜生命就悄悄死去呗！还要发几句牢骚写几个段子！	6	6	6	4	4	4	9	9	9	0	0	0	0	0	0
2	2	35	#电台挽歌#夜间听闻DJ微直播自杀 [围观] 死亡，从来就是一场华丽的冒险。[黑板] 电台陪伴度过多少个不眠的日子：北京千里共良宵 河北文艺广播晨露午后情正浓 南京都市夜归人 XT缘分天空 台湾海峡两岸[酒壶] 斗转星移 频率在变 不变的是永恒的孤独感[团] 耐得住寂寞 忍得住情绪 价值存活[圆]	2	2	2	4	4	4	10	10	10	0	0	0	0	0	0
2	2	7	[蜡烛] //@苏格拉海底：微博自杀直播？前两天有个假的疑似炒作的，今天很不幸终于来了个真的。哀悼！	2	2	2	1	1	1	0	0	0	0	0	0	0	0	0
2	2	24	好冷酷的世界！ //@苏格拉海底:微博自杀直播？前两天有个假的疑似炒作的，今天很不幸终于来了个真的。哀悼！	2	2	2	1	1	1	0	0	0	0	0	0	0	0	0
2	1	33	【SOHI 湖北仙桃电台DJ奕扬微博直播自杀】1日晚，湖北仙桃电台25岁DJ奕扬服用安眠药自杀，后被证实经抢救无效死亡。自杀之前，他通过微博留下了人生最后的一段话：“现在头很痛，刚刚拨了最后一通电话。我应该可以放心离开了。这次走的太匆忙，那就这样吧。大家不用想我”	3	3	3	2	2	2	0	0	0	0	0	0	0	0	0
1	1	33	【SOHI 湖北仙桃电台DJ奕扬微博直播自杀】SOHI评论：在他自杀前，他曾在微博上发表过三篇有自杀念头的微博，他的微博有七万多的粉丝啊！！为什么没有一个人在劝说呢？？一个鲜活的生命就这样消失在我们世界里。对DJ奕扬微博直播自杀的反思：微博是不是应该建立预警干预机制？	4	4	4	1	1	1	0	0	0	0	0	0	1	0	1
2	1	8	看到这个消息，感叹他是因为什么事情而承受不了？心理素质已经崩溃？//@上海制造杂志社：【SOHI 湖北仙桃电台DJ奕扬微博直播自杀】SOHI评论：在他自杀前，他曾在微博上发表过三篇有自杀念头的微博，对DJ奕扬微博直播自杀的反思：微博是不是应该建立预警干预机制？	2	2	1	1	1	1	0	0	0	0	0	0	0	0	0
2	1	18	@免费影院 仙桃电台DJ奕扬微博直播自杀 抢救无效死亡(图)	3	3	3	2	2	2	0	0	0	0	0	0	0	0	0
2	1	15	湖北仙桃电台DJ微博直播自杀，同行证实抢救无效死亡。9月1日，湖北仙桃电台DJ奕扬在微博发布一条微博：“现在头很痛，刚刚拨了最后一通电话。我应该可以放心离开了。这次走的太匆忙，那就这样吧。大家不用想我~”今晨有同行在微博证实DJ奕扬已服安眠药自杀。其微博帐号已注销。	3	3	3	2	2	2	0	0	0	0	0	0	0	0	0
2	2	5	湖北仙桃电台DJ奕扬微博直播自杀 证实已死亡（有图有真相） http://t.cn/a3RIdb	3	3	3	2	2	2	0	0	0	0	0	0	0	0	0
2	1	36	刚才看到一条消息，一位电台DJ在微博上直播自杀信息，却没有一位博友劝祷，他的粉丝有七万人......如果我们看到或知道这种类似的情况，请帮他，一定要帮他，谢谢各位。	2	2	4	1	1	1	0	0	0	0	0	0	1	1	1
2	1	19	DJ奕扬微博直播自杀 七万粉丝上千转发为何无人阻止自杀http://t.cn/a3EPJN	3	3	4	2	2	1	0	0	0	0	0	0	0	0	1
2	2	3	生命只对于珍惜的人来说是可贵的。恕我无法同情懦弱。 //@薪也:微博直播自杀， 电台DJ身亡！	2	2	2	4	4	4	9	9	9	0	0	0	0	0	0
1	1	15	【湖北仙桃电台DJ微博直播自杀 同行证实抢救无效死亡】9月1日，湖北仙桃电台DJ奕扬在微博发布一条微博：“现在头很痛，刚刚拨了最后一通电话。我应该可以放心离开了。这次走的太匆忙，那就这样吧。大家不用想我~”	3	3	3	2	2	2	0	0	0	0	0	0	0	0	0
2	2	19	八卦一下：仙桃电台DJ奕扬微博直播自杀，现已证实抢救无效死亡。 思考：为何他的粉丝没有去挽留他的生命？	4	4	4	1	1	1	0	0	0	0	0	0	1	0	1
2	3	36	湖北仙桃电台DJ微博直播自杀，同行证实抢救无效死亡。9月1日，湖北仙桃电台DJ奕扬在微博发布一条微博：“现在头很痛，刚刚拨了最后一通电话。我应该可以放心离开了。这次走的太匆忙，那就这样吧。大家不用想我~”今晨有同行在微博证实DJ奕扬已服安眠药自杀。其微博帐号已注销。http://t.cn/a3jdEq	3	3	2	2	2	1	0	0	0	0	0	0	0	0	0
2	2	19	真的假的啊？湖北孩纸你肿么就想不通呢？还是现在流行微博直播自杀？好好的电台主持人多少人羡慕，你还跑去自杀//@一个在伦敦一个在南京:八卦一下：仙桃电台DJ奕扬微博直播自杀，现已证实抢救无效死亡。 思考：为何他的粉丝没有去挽留他的生命？	2	2	2	4	4	4	1	1	1	0	0	0	0	0	0
1	1	19	DJ奕扬微博直播自杀 七万粉丝上千转发为何无人阻止自杀http://t.cn/a3EPJN	4	4	4	1	1	1	0	0	0	0	0	0	1	0	1
2	1	15	有什么想不开的？//@薪也：微博直播自杀， 电台DJ身亡！	2	2	2	4	4	4	1	1	1	0	0	0	0	0	0
2	2	5	疯了！！直播自杀。。	2	2	1	4	4	3	11	11	0	0	0	0	0	0	0
2	2	36	湖北电台dj微博直播自杀 抢救无效死亡(高清组图) http://t.cn/a3nBeq 扼腕叹息。。。。为什么，就没有人伸出援手，哪怕是一句话啊？？	2	2	2	1	1	1	0	0	0	0	0	0	0	0	0
2	2	16	湖北电台dj微博直播自杀 抢救无效死亡(高清组图) http://t.cn/a3nBeq	3	3	3	2	2	2	0	0	0	0	0	0	0	0	0
2	1	16	刚刚看到新闻说湖北的某DJ在微博里直播自杀。最后确实因抢救无效死亡了。我不知道为什么，他要这样做。也不知道为什么我看过新闻之后新那么痛。我不知道我为什么难受，反正就是无比的难受。那样一个男生，人生最美的时光变成了最后的时刻。“这城市那么空，这回忆那么凶”他是这样写到的。我真的好难受	2	2	2	1	1	1	0	0	0	0	0	0	0	0	0
2	1	1	湖北电台DJ微博直播自杀 抢救无效死亡 | DJ微博直播自杀 2011年9月1日凌晨，湖北仙桃电台DJ奕扬在微博发布了人生最后一条微博：“现在头很痛，刚刚拨了最后一通电话。我应该可以放心离开了。这次走的太匆忙，那就这样吧。 http://t.cn/a3mYdf	3	3	3	2	2	2	0	0	0	0	0	0	0	0	0
2	1	27	湖北电台DJ微博直播自杀 抢救无效死亡(高清组图) - 新闻 - 国际在线 http://t.cn/a3nBeq	3	3	3	2	2	2	0	0	0	0	0	0	0	0	0
2	1	15	仙桃电台DJ奕扬微博直播自杀 抢救无效死亡_中搜论坛_东西南北中、搜罗天下事 http://t.cn/a3m1GH	3	3	3	2	2	2	0	0	0	0	0	0	0	0	0
2	1	11	2011年9月1日凌晨，湖北电台DJ微博直播自杀 抢救无效死亡 生活真的令你那么绝望？生活真的就毫无快乐？？秋天的阳光洒下来，你怎能不温暖四溢；和家人在一起，你怎能不充满幸福；和这朋友在一起蛋逼，你怎能不潇潇洒洒；别为了那些其实为不足当道的事情，终日烦恼，可惜啊！http://t.cn/a3nBeq	2	2	1	4	4	4	6	6	6	0	0	0	0	0	0
2	1	3	湖北电台dj微博直播自杀 抢救无效死亡(高清组图) http://t.cn/a3nFFE	3	3	3	2	2	2	0	0	0	0	0	0	0	0	0
2	1	3	湖北电台DJ微博直播自杀 抢救无效死亡(高清组图) - 新闻 - 国际在线 http://t.cn/a3nBeq	3	3	3	2	2	2	0	0	0	0	0	0	0	0	0
2	1	13	湖北仙桃电台DJ微博直播自杀 服安眠药抢救无效去世	3	3	3	2	2	2	0	0	0	0	0	0	0	0	0
2	2	28	刚刚才看到“某电台DJ微博直播自杀的过程”报道，有人说“拥有七万粉丝啊，为什么没人阻止他……”而我认为一个人真的要想离开这世界，我想，没人阻止的了吧！除非自己战胜了自己！（以上是我个人观点）我只能为逝者祷告～	2	2	2	4	4	4	6	6	2	0	0	0	0	0	0
2	1	19	这种人不需要同情，需要去看心理医生。以后应该立法将直播自杀入刑，这样一来较少人去效仿，二来较少一些为了博取同情而走极端的事件，三来说不定可以挽回不少生命。试问，这位dj如果没有直播的渠道，他还会自杀吗？你这是在用自杀是在报复社会。	6	6	6	4	4	4	5	8	5	1	5	0	3	3	3
2	1	17	湖北电台DJ微博直播自杀 抢救无效死亡	3	3	3	2	2	2	0	0	0	0	0	0	0	0	0
2	2	33	微博新用途～直播自杀，希望今后围脖上少些自杀，多些自强，少些埋怨，多些进取，少些炫富，多些慈悲～	6	6	6	4	4	4	9	9	9	0	0	0	0	0	0
2	1	7	居然有人微博直播自杀，真是应了李开复那本书《微博改变生活》	2	2	1	3	3	3	0	0	0	0	0	0	0	0	0
2	1	27	【微博直播自杀，电台DJ身亡】湖北仙桃电台DJ奕扬在微博发布了人生最后一条微博：“现在头很痛，刚刚拨了最后一通电话。我应该可以放心离开了。这次走的太匆忙，那就这样吧。大家不用想我~”同行在微博已证实DJ奕扬自杀抢救无效，伤心感叹微博上三次说自杀为何没人安慰他。7万粉丝没能阻止了其自杀。	3	3	3	2	2	2	0	0	0	0	0	0	0	0	0
2	1	19	湖北电台dj微博直播自杀，抢救无效死亡。2011年9月1日凌晨，湖北仙桃电台DJ奕扬在微博发布了人生最后一条微博：“现在头很痛，刚刚拨了最后一通电话。我应该可以放心离开了。这次走的太匆忙，那就这样吧。大家不用想我~”之后服安眠药自杀抢救无效死亡。http://t.cn/a3nBeq （高清组图）	3	3	3	2	2	2	0	0	0	0	0	0	0	0	0
2	1	12	心态不够坚强//@开心vs泪雨:微博上直播自杀的人怎么这么多。。。 // @大河报 :无	6	2	6	4	4	4	6	6	6	0	0	0	0	0	0
2	2	18	为什么要这样做呀？？？湖北电台dj微博直播自杀 抢救无效死亡(高清组图) http://t.cn/a3nBeq	2	2	2	1	3	1	0	0	0	0	0	0	0	0	0
2	2	5	惊讶.....惋惜.....//@三晋交通在线：//@雨中漫步太原：此图为湖北一DJ自杀时写的最后的微博。湖北电台DJ微博直播自杀 抢救无效死亡 http://t.cn/a3nBeq	2	2	2	1	1	1	0	0	0	0	0	0	0	0	0
2	1	25	哎~ 无法体会//@三晋交通在线: //@雨中漫步太原：此图为湖北一DJ自杀时写的最后的微博。湖北电台DJ微博直播自杀 抢救无效死亡 http://t.cn/a3nBeq	2	2	2	1	1	1	0	0	0	0	0	0	0	0	0
2	1	30	#新闻#湖北电台DJ微博直播自杀 抢救无效死亡，2011年9月1日凌晨，湖北仙桃电台DJ奕扬在微博发布了人生最后一条微博：“现在头很痛，刚刚拨了最后一通电话。我应该可以放心离开了。这次走的太匆忙，那就这样吧。大家不用想我~”之后服安眠药自杀抢救无效死亡。	3	3	3	2	2	2	0	0	0	0	0	0	0	0	0
2	1	7	仙桃电台DJ奕扬微博直播自杀 抢救无效死亡（图）_首页即时新闻_龙虎网 http://t.cn/a31iA7	3	3	3	2	2	2	0	0	0	0	0	0	0	0	0
1	1	3	湖北仙桃电台DJ奕扬在微博直播自杀全过程，已于9月1日凌晨抢救无效死亡，新浪微博这时候的监管人员哪里去了，ZF删帖的时候你们挺勤快的，在直播自杀的过程你们都去打瞌睡去了吗？就知道和谐当生命在你们监控面前滑过的时候，你们怎么就不和谐了呢？至少报一下警呀，天涯社区曾抢救过多少自杀者。	2	2	2	1	1	1	0	0	0	0	0	0	0	0	0
2	1	3	仙桃电台DJ微博直播自杀 同事称其浪漫单纯家境好-DJ-娱乐 http://t.cn/a3uPV9	3	3	3	2	2	2	0	0	0	0	0	0	0	0	0
2	2	24	[黑板] 湖北电台DJ微博直播自杀 抢救无效死亡(高清组图)	3	3	3	2	2	2	0	0	0	0	0	0	0	0	0
2	1	3	【湖北电台dj微博直播自杀 抢救无效死亡】现在的人到底怎么了？ http://t.cn/a3nBeq	2	2	2	3	3	3	0	0	0	0	0	0	0	0	0
2	1	7	湖北电台DJ微博直播自杀 抢救无效死亡(高清组图) http://t.cn/a3nFFE	3	3	3	2	2	2	0	0	0	0	0	0	0	0	0
2	2	7	现在，不管是现实还是网络，都存在着太多的欺骗和不信任，太过悲哀。但无论如何，她的朋友亲人总该去关心一下吧？ //@蚂蚁乙:前几天刚看到一个年轻美丽的女孩@浪花er税税 微博直播自杀，现在又看到@DJ奕杨 自杀，也许还有更多我们不知道的人也曾公开地告诉大家要离开这个世界了，却没有一个人说声挽留	2	2	2	1	1	1	0	0	0	0	0	0	1	1	0
2	1	4	主播们~~~//@许小冒：#DJ奕扬# #微博直播自杀#//@许小冒：！！！！！！！！	2	2	2	1	1	1	0	0	0	0	0	0	0	0	0
2	1	28	微博直播自杀 电台DJ身亡 湖北仙桃电台DJ奕扬在微博发布了人生最后一条微博：“现在头很痛，刚刚拨了最后一通电话。我应该可以放心离开了。这次走的太匆忙，那就这样吧。大家不用想我~”今晨同行在微博证实DJ奕扬自杀抢救无效，伤心感叹微博上三次说自杀为何没人安慰他。7万粉丝没能阻止了其自杀。	3	3	3	2	2	2	0	0	0	0	0	0	0	0	0
2	1	36	珍惜生命……//@中国校园之声网络电台：主播们~~~//@许小冒：#DJ奕扬# #微博直播自杀#//@许小冒：！！！！！！！！	2	2	2	1	1	1	0	0	0	0	0	0	0	0	0
2	1	9	湖北电台DJ微博直播自杀 抢救无效死亡 2011年9月1日凌晨，湖北仙桃电台DJ奕扬在微博发布了人生最后一条微博：“现在头很痛，刚刚拨了最后一通电话。我应该可以放心离开了。这次走的太匆忙，那就这样吧。大家不用想我~”之后服安眠药自杀抢救无效死亡	3	3	3	2	2	2	0	0	0	0	0	0	0	0	0
2	2	3	我其实是很鄙视轻生者的，有什么问题是活着不能解决而死后能解决的?没有。既然死解决不了任何问题，为什么不赖活着。DJ奕扬微博直播自杀，当然之前也有过类似事件，幸好被热心网友救了。不过，奕扬没有这么好运，他发完最后一条微博后服安眠药死了。突然觉得微博很可怕，它让死亡变得如此真实而无奈。	6	6	6	4	4	4	9	9	9	0	0	0	0	0	0
2	1	7	砖家说织围脖能缓解心里压力根本就是骗人的！既然能缓解心里压力那为什么还有那么多的人围脖直播自杀呢！！！	6	6	6	1	1	1	0	0	0	0	0	4	0	0	0
2	2	27	有人在微薄直播自杀，为何没有人阻止他。问一问博友，你的qq里、msn里、人人网里、微博里，有死去的人吗？他们曾经加你为好友，如今，有可能已经被你删去。	4	4	4	1	1	1	0	0	0	0	0	0	0	0	0
2	1	20	【微博直播自杀，电台DJ身亡】湖北仙桃电台DJ奕扬在微博发布了人生最后一条微博：“现在头很痛，刚刚拨了最后一通电话。我应该可以放心离开了。这次走的太匆忙，那就这样吧。大家不用想我~”今晨同行在微博证实DJ奕扬自杀抢救无效，伤心感叹微博上三次说自杀为何没人安慰他。7万粉丝没能阻止其自杀。	3	3	3	2	2	2	0	0	0	0	0	0	0	0	0
2	2	19	湖北电台DJ微博直播自杀 抢救无效死亡	3	3	3	2	2	2	0	0	0	0	0	0	0	0	0
2	2	34	看不加V跟妈妈们的口水大战感叹中国妈妈心理压力有多大，不就调侃了句荒芜，就崩溃了，真像我的心理老师说的，人一stressful就没幽默感。而另一让我不满的是，疑似某DJ直播自杀，陈村转发消息竟然用了个“挂了？”就算不确定是否开玩笑也不要这样对死亡不敬畏吧～难道我幽默感又不够了？	2	2	1	1	1	1	0	0	0	0	0	0	0	0	0
2	1	34	微博直播自杀 电台DJ身亡 湖北仙桃电台DJ奕扬在微博发布了人生最后一条微博：“现在头很痛，刚刚拨了最后一通电话。我应该可以放心离开了。这次走的太匆忙，那就这样吧。大家不用想我~”今晨同行在微博证实DJ奕扬自杀抢救无效，伤心感叹微博上三次说自杀为何没人安慰他。7万粉丝没能阻止了其自杀。	3	3	3	2	2	2	0	0	0	0	0	0	0	0	0
2	2	8	一个DJ真的微博直播自杀么？奕扬？是这个名字么？过执易折，才25岁，是电台主持人，也许，他真的向往天堂里么有伤害的样子，但在最好的年华里，却已开到荼靡，荼靡过后，就不再有花了。	2	2	2	1	1	1	0	0	0	0	0	0	0	0	0
2	2	28	以前不是有个twitter直播自杀的中年女人么 也是粉丝要么无视 要么起哄 要么助威	2	2	2	1	1	1	0	0	0	0	0	0	0	0	0
2	1	13	回复@DX西伯利亚狼: 是的，是真的，是真的自杀了，有人通知我了，这位湖北的DJ还是我的一位朋友的朋友 //@DX西伯利亚狼:晨风老师，我刚刚看到一则新闻，说一位湖北的DJ微博直播自杀 [吃惊]，好像死亡了 [吃惊] //@DJ晨风:这个好男人的标准，实在不敢苟同	2	2	2	1	1	1	0	0	0	0	0	0	0	0	0
2	1	19	@peter_cancer：可惜了... 9月1日凌晨，仙桃电台 #DJ奕扬# 微博直播自杀 同行在微博证实DJ奕扬已服安眠药自杀抢救无效。其微博帐号已注销。魏斌 一路上有你 http://t.cn/hR4gq 只希望他一路走好 不论曾经发生了什么... @VJ李浪 [蜡烛] http://t.cn/a3jdEq	2	2	2	1	1	1	0	0	0	0	0	0	0	0	0
2	1	28	这年头啥人都有，[仙桃电台dj奕扬微博直播自杀全过程]，对生活积极点吧，何必呢！	2	2	2	4	4	4	11	1	11	0	0	0	0	0	0
2	2	36	新浪微博有人直播自杀过程了，哎。。。值得么？至于么？天涯这会正在讨论怎么救嘞。。。我还是不去凑热闹了，心慌慌	1	2	1	4	4	4	1	1	6	0	0	0	0	0	0
2	2	1	dj自杀 dj奕扬自杀 dj奕扬为什么自杀 湖北dj自杀 仙桃dj自杀 电台dj自杀 dj奕扬自杀原因 dj微博直播自杀 dj自杀微博 http://t.cn/a3DcGY	3	3	3	2	2	2	0	0	0	0	0	0	0	0	0
2	2	26	【微博直播自杀 电台DJ身亡】湖北仙桃电台DJ奕扬在微博发布了人生最后一条微博：“现在头很痛，刚刚拨了最后一通电话。我应该可以放心离开了。这次走的太匆忙，那就这样吧。大家不用想我~”今晨同行在微博证实DJ奕扬自杀抢救无效，伤心感叹微博上三次说自杀为何没人安慰他。7万粉丝没能阻止了其自杀。	3	3	3	2	2	2	0	0	0	0	0	0	0	0	0
2	1	27	湖北DJ微博直播自杀http://t.cn/a3kAhl	3	3	3	2	2	2	0	0	0	0	0	0	0	0	0
2	1	34	电台DJ微博直播自杀：2011年9月1日凌晨，湖北仙桃电台DJ奕扬在微博发布了人生最后一条微博：“现在头很痛，刚刚拨了最后一通电话。我应该可以放心离开了。这次走的太匆忙，那就这样吧。大家不用想我~”之后服安眠药自杀抢救无效死亡。	3	3	3	2	2	2	0	0	0	0	0	0	0	0	0
2	1	35	围脖成了自杀直播的好地方	6	6	6	2	2	3	0	0	0	0	0	0	0	0	0
1	2	7	【湖北电台DJ微博直播自杀 抢救无效死亡(高清组图)】2011年9月1日凌晨，湖北仙桃电台DJ奕扬在微博发布了人生最后一条微博：“现在头很痛，刚刚拨了最后一通电话。我应该可以放心离开了。这次走的太匆忙，就这样吧。大家不用想我~”之后服安眠药自杀抢救无效死亡。http://t.cn/a3kVT0	3	3	3	2	2	2	0	0	0	0	0	0	0	0	0
2	2	16	年轻的DJ在微博直播自杀，是什么让他选择这样离开呢？事后，有人说，几万人关注他，却没人阻止，批评人性冷淡。生死，在于一瞬间，一年365天，我们已经活了这么久，他没有找到说服自己活着的理由，陷入了一个人的世界。乐观积极，是一点点积累的，微博、空间或其他的网络方式，给出点空间记录快乐吧	2	2	2	1	1	1	0	0	0	0	0	0	0	0	0
2	2	26	仙桃电台DJ奕扬微博直播自杀 同行证实抢救无效-- http://t.cn/a3Yump	3	3	3	2	2	2	0	0	0	0	0	0	0	0	0
2	2	21	分享网易新闻: 湖北DJ微博直播自杀 http://t.cn/a3Dkl7	3	3	3	2	2	2	0	0	0	0	0	0	0	0	0
2	1	15	是不是仙桃电台DJ奕扬微博直播自杀，后抢救无效死亡。9月1日，仙桃电台DJ奕扬在微博发布一条微博：“现在头很痛，刚刚拨了最后一通电话。我应该可以放心离开了。这次走的太匆忙，那就这样吧。大家不用想我~”	3	3	2	2	2	1	0	0	0	0	0	0	0	0	0
2	2	7	【湖北电台DJ微博直播自杀 抢救无效死亡】2011年9月2日，仙桃电台DJ奕扬生前所发的最后一条微博，9月2日中午微博已经无法打开。2011年9月1日凌晨，湖北仙桃电台DJ奕扬在微博发布了人生最后一条微博：“现在头很痛，刚刚拨了最后一通电话。我应该可以放心离开了。http://t.cn/a1PyJh	3	3	3	2	2	2	0	0	0	0	0	0	0	0	0
2	1	3	刚才又听说了 湖北一个25岁的电台DJ在新浪微博上直播自杀……还能发表什么呢……太可惜了……希望这是最后一个这样的人……但是城市这种压力又怎能保证呢……[泪]	2	2	2	1	1	1	0	0	0	4	4	0	0	0	0
2	1	3	湖北dj微博直播自杀 凌晨服安眠药抢救无效离世 说说现在的人都是怎么了 动不动就找死 怎么不想想在乎你 关心你的人呢	2	2	2	4	4	4	7	7	7	0	0	0	0	0	0
2	2	3	重飞:小木饭-微博直播自杀 电台DJ身亡 http://t.cn/a1hDa4 #立方网#	3	3	3	2	2	2	0	0	0	0	0	0	0	0	0
2	1	34	分享网易新闻: 湖北DJ微博直播自杀 http://t.cn/a3Dkl7 想起以前做节目的时光。确实很压抑，每天都接触的是一些负面的东西，你还得很通情达理的去安慰，有时候在问自己相信自己吗？时间久了都要影响自己的世界观。已经影响到文笔了。还好自己离开了。	1	1	1	1	1	1	0	0	0	0	0	0	0	0	0
2	1	5	男子微博直播自杀过程 全国网友接力营救 110519 第一时间 http://t.cn/hDQHly （分享自 @优酷网）圈里人啊。。。	3	3	3	2	2	2	0	0	0	0	0	0	0	0	0
2	1	3	湖北电台DJ微博直播自杀 抢救无效死亡	3	3	3	2	2	2	0	0	0	0	0	0	0	0	0
2	2	3	湖南电台DJ奕扬通过微博直播自杀。服过量安眠药抢救无效。已在另一个世界。事发9月1日。刚与几人在微博上讨论林清玄看不起自杀的理论。是，古代人有他们的活法，古时食不果腹坚强活着的人也有，现代人月薪过万仍食不果腹买不起房，找不到安身立命之所，也有坚强挣扎的。双方都可说理解，但不赞成即可。	2	2	1	1	1	2	0	0	0	0	0	0	0	0	0
2	1	3	湖北仙桃市25岁DJ(曾是广播电台主持人)奕扬，9月1日凌晨开始，微博连发5条情绪悲观留言，他的许多同事、粉丝看后纷纷留言鼓励、力挺，但却没能阻止这个年轻生命的终结。2日一早，“湖北DJ微博直播自杀”的消息四散网络。本报记者昨日核实，奕扬确于2日凌晨服安眠药自杀，此事件引发全国DJ行业震动，	3	3	3	2	2	2	0	0	0	0	0	0	0	0	0
1	1	3	昨日清晨，“湖北DJ直播自杀”的消息在微博四散开来，网上声音有告慰也有质疑，“微博直播自杀？真的假的！我敢肯定绝对是噱头！” 记者昨日拨打仙桃电台的来访热线，对方回答问题保守而紧张，不过他肯定奕扬确实曾是仙桃电台的DJ，并在今年7月离职，“我不知道他辞职的原因，台里也在核实消息，	3	3	3	2	2	2	0	0	0	0	0	0	0	0	0
2	3	36	【微博直播自杀 电台DJ身亡】湖北仙桃电台DJ奕扬在微博发布了人生最后一条微博：“现在头很痛，刚刚拨了最后一通电话。我应该可以放心离开了。这次走的太匆忙，那就这样吧。大家不用想我~”今晨他的同行在微博证实DJ奕扬自杀抢救无效，伤心感叹微博上三次说自杀为何没人安慰他。	3	3	3	2	2	2	0	0	0	0	0	0	0	0	0
2	2	24	又一个微博直播自杀的人，真不明白连死亡都不怕，为什么却害怕面对生活？死亡难道是唯一的解脱？是真正的解脱？	2	2	2	4	4	4	9	9	1	0	0	0	0	0	0
2	1	27	勇敢地活着，活出精彩。 分享网易新闻: 湖北DJ微博直播自杀 http://t.cn/a3Dkl7	2	2	2	1	1	1	0	0	0	0	0	0	0	0	0
2	2	7	微博新使命：直播自杀以及在人世间最后一刻的心理深度展示。。。。。当然不是说我。。。。。	6	6	6	2	2	3	0	0	0	0	0	0	0	0	0
2	1	3	电台DJ网络直播自杀无人阻止﹣羊城晚报讯 记者林世宁报道：9月1日，从凌晨1时到晚上7时，连续五篇语气伤感、平淡的微博竟成了湖北仙桃电台DJ奕扬的死亡直播。网友们震惊、惋惜的同时也质疑，他的微博曾有7万粉丝，为何无人及时阻止他的自杀行为？	3	4	3	2	1	2	0	0	0	0	0	0	0	0	0
2	1	17	#cb8173fc 西安小伙微博直播自杀 割腕画面鲜血淋漓 http://t.cn/a8CUBT （分享自 @凤凰视频）	3	3	3	2	2	2	0	0	0	0	0	0	0	0	0
2	1	7	抗战在今夜继续打响。又讯：湖北仙桃电台DJ奕扬微博直播自杀，七万多粉丝无一人及时阻止。“人生没有你并不会不同。”	3	3	3	2	2	2	0	0	0	0	0	0	0	0	0
2	2	27	前几天重案六组正好也放了类似的故事，讲一个男的发帖直播自杀，但是电视里的救回来了。。。	1	1	1	1	1	1	0	0	0	0	0	0	0	0	0
2	1	33	蝼蚁尚且偷生，你又何必呢？ //@醒来的大鸦:《奕扬死前曾连发五篇伤感微博》微博袒露想自杀7万粉丝没反应？原来，网友以为又是“狼来了”：都是公奔，假自杀直播惹的祸！ http://t.cn/a15t1e	2	2	2	4	4	4	1	1	1	0	0	0	0	0	0
2	1	3	因为生活闹的，所以在批评英国的培育问题时，我们应该多发现本国的问题。 转自#每讯手机新闻#《电台DJ微博直播自杀无人阻止 网友以为是误会》 http://t.cn/a1thTt @每讯手机新闻	2	2	2	1	1	1	0	0	0	4	4	4	0	0	0
2	1	15	其实微博直播自杀也不错！	6	6	6	4	4	4	10	10	10	0	0	0	0	0	0
2	1	12	[1/2]电台DJ微博直播自杀无人阻止----------------近日，湖北仙桃电台DJ奕扬连发五篇语气伤感、厌世的微博，没想到，这竟是他在“死亡直播”。据奕扬朋友的微博显示，当天22时许，奕扬的母亲发现他昏迷不醒，将其送院抢救但最终仍宣告不治。奕扬的死讯被证实后，网友们震惊、惋惜的同时也质疑，他的微	3	3	3	2	2	2	0	0	0	0	0	0	0	0	0
2	1	3	看了湖北电台DJ奕阳“微博直播自杀”的消息很震惊，虽然恕不相识，但依然很心痛！可能是触景生情，刚刚拨通了几位做电台DJ朋友们的电话询问道：“最近压力大吗，如果有压力一定多向朋友倾诉，人年轻也就几天，朋友之间要多联系，别有事联系，没事半年也没个电话，人生苦短，一定要珍惜身边好友！”	2	1	5	1	1	1	0	0	0	0	0	0	0	0	0
2	1	7	转自中国移动手机新闻 电台DJ微博直播自杀无人阻止 ---------------- 近日，湖北仙桃电台DJ奕扬连发五篇语气伤感、厌世的微博，没想到，这竟是他在“死亡直播”。奕扬的死讯被证实后，网友们震惊、惋惜的同时也质疑，他的微博曾有7万粉丝，为何无人及时阻止他的自杀行为？	3	3	3	2	2	2	0	0	0	0	0	0	0	0	0
2	2	34	这社会，太多的“狼来了”。 //@醒来的大鸦:《奕扬死前曾连发五篇伤感微博》微博袒露想自杀7万粉丝没反应？原来，网友以为又是“狼来了”：都是公奔，假自杀直播惹的祸！http://t.cn/a15t1e	6	6	6	4	4	4	4	4	4	0	0	0	0	0	0
2	1	12	湖北省仙桃市25岁DJ(曾是广播电台主持人)奕扬，9月1日凌晨开始，微博连发5条情绪悲观留言，他的许多同事、粉丝看后纷纷留言鼓励、力挺，但却没能阻止这个年轻生命的终结。2日一早，“湖北DJ微博直播自杀”的消息四散网络。记者核实，奕扬确于2日服安眠药自杀，此事件引发全国DJ行业震动。	3	3	3	2	2	2	0	0	0	0	0	0	0	0	0
2	2	19	原来谁在围脖直播自杀 我都冷嘲热讽 自从上次那DJ安眠药自杀以后 我森森觉得不能任由发展 必须好好治病救人	6	6	6	1	1	1	0	0	0	5	0	5	1	1	1
2	2	27	【电台DJ微博直播自杀无人阻止 网友以为是误会】“死亡，从来就是一场华丽的冒险。植物如是，人类亦如是。我不相信前世今生，我只认眼前。时间要带我走，回忆要带我走。在我最好的年纪，遇见了最美的风景。足矣足矣。”http://t.cn/a1cYDF	3	3	3	2	2	2	0	0	0	0	0	0	0	0	0
2	2	28	MMD，微博直播自杀？？？额滴神。小姑娘，你丫也太想不开了吧[衰]	5	5	1	4	4	4	1	1	1	0	0	0	0	0	0
2	2	7	现在怎么流行微博直播自杀？	6	6	6	3	3	3	0	0	0	0	0	0	0	0	0
2	2	7	不会是又一个直播自杀的吧？[吃惊] 成都的朋友帮帮她吧！ //@梁树新:看照片，很漂亮的女孩。有自杀念头的一般都是严重抑郁症，赶紧找个朋友或亲人陪着你。生命多么美好，不要伤害你的父母！ //@南国都市报韩潮光:感觉不太妙，希望博主能想开些	5	5	5	1	1	1	0	0	0	0	0	0	0	0	0
2	1	25	湖北DJ微博直播自杀： 凌晨服安眠药抢救无效离世 湖北仙桃市25岁DJ(曾是广播电台主持人)奕扬，9月1日凌晨开始，微博连发5条情绪悲观留言，他的许多同事、 #VIVA畅读# http://t.cn/a1qSb6	3	3	3	2	2	2	0	0	0	0	0	0	0	0	0
2	1	3	湖北DJ微博直播自杀： 凌晨服安眠药抢救无效离世 湖北仙桃市25岁DJ(曾是广播电台主持人)奕扬，9月1日凌晨开始，微博连发5条情绪悲观留言，他的许多同事、 #VIVA畅读# http://t.cn/a1qSb6	3	3	3	2	2	2	0	0	0	0	0	0	0	0	0
2	1	13	来自《电台DJ微博直播自杀无人阻止 网友以为是误会》： 在9月1日凌晨... http://t.cn/a1aTjf	3	3	3	2	2	2	0	0	0	0	0	0	0	0	0
2	2	20	OMG！刚刚才在电视上看到DJ奕扬的自杀新闻，想起他自杀的前几天我才从DJ哲小宇那知道了他，当时小宇GG还问他怎么了，我也进了奕扬的WB，居然没有注意到那几条直播自杀的微博，如今得知他的死讯，不禁背后一阵凉意，一个生命就此定格在24岁，而围观者或是冷漠或是无能为力，哎、无奈。。。	1	1	1	1	1	1	0	0	0	0	0	0	0	0	0
2	2	3	【湖北仙桃电台DJ微博直播自杀 同行证实抢救无效死亡】9月1日，湖北仙桃电台DJ奕扬在微博发布一条微博：“现在头很痛，刚刚拨了最后一通电话。我应该可以放心离开了。这次走的太匆忙，那就这样吧。大家不用想我~”今晨有同行在微博证实DJ奕扬已服安眠药自杀。其微博帐号已注销。	3	3	3	2	2	2	0	0	0	0	0	0	0	0	0
2	1	15	发表了博文 《www.cldfgz.com-电台DJ网络直播自杀无人阻止 网友以为是误会》 - 分享到: 欢迎发表评论我要评论 羊城晚报讯 记者林世宁报道：9月1日，从凌晨1时到晚上7时，连续五篇 http://t.cn/aBbOYI	3	3	3	2	2	2	0	0	0	0	0	0	0	0	0
2	2	19	突然想起前段时间看到一个Dj微博直播自杀的新闻，如果……我也自杀了，会有多少人来关心我？会要多长时间才能发现我的死亡……真想就这么解脱吧……我累了……	1	1	1	1	1	1	0	0	0	0	0	0	0	0	0
2	1	27	求转发，求解救！这是在直播自杀吗？ //@蔚蓝明空空空空:请她的亲人好好照顾她	5	5	5	1	1	1	0	0	0	0	0	0	0	0	0
2	1	7	微博直播自杀 多地网友报警营 http://t.cn/hejDkm	3	3	3	2	2	2	0	0	0	0	0	0	0	0	0
2	1	17	微博直播自杀？你想说明什么？	2	2	2	4	4	4	11	11	11	0	0	0	0	0	0
2	2	27	靠……是自杀直播么？//@狠角色田大壮：啊	2	2	2	3	3	3	0	0	0	0	0	0	0	0	0
2	2	1	这个什么个情况，若是真的，此人无法在残酷的现世中生活我同情她，若是假的，我将鄙视她的良知，欺骗好心人……//@不加V: 得看割的动脉还是静脉。//@李玩：不要惊慌，两年观察自杀直播的经验告诉我们，这样割脉自杀一般不会死，应该来得及救，安眠药的就危险点。。。。	2	2	2	4	4	4	4	6	4	0	0	0	0	0	0
2	2	7	呕心 //@不加V:得看割的动脉还是静脉。 //@李玩：不要惊慌，两年观察自杀直播的经验告诉我们，这样割脉自杀一般不会死，应该来得及救，安眠药的就危险点。。。。 //@广州麦小麦:天，13分钟前，快转啊，认识她的人赶紧想办法救她！ //@娄杨: ？！	2	2	2	3	3	3	0	0	0	0	0	0	0	0	0
2	1	36	人才 //@Karo敌敌畏: 傻逼 //@不加V: 得看割的动脉还是静脉。//@李玩：不要惊慌，两年观察自杀直播的经验告诉我们，这样割脉自杀一般不会死，应该来得及救，安眠药的就危险点。。。。 //@广州麦小麦:天，13分钟前，快转啊，认识她的人赶紧想办法救她！ //@娄杨: ？！	2	2	2	2	2	2	0	0	0	0	0	0	0	0	0
2	1	19	不泡进水里一般死不了。//@不加V: 得看割的动脉还是静脉。//@李玩：不要惊慌，两年观察自杀直播的经验告诉我们，这样割脉自杀一般不会死，应该来得及救，安眠药的就危险点。。。。 //@广州麦小麦:天，13分钟前，快转啊，认识她的人赶紧想办法救她！ //@娄杨: ？！	2	2	2	2	2	2	0	0	0	0	0	0	0	0	0
2	1	11	明天的阳光要你看到！//@不加V: 得看割的动脉还是静脉。//@李玩：不要惊慌，两年观察自杀直播的经验告诉我们，这样割脉自杀一般不会死，应该来得及救，安眠药的就危险点。。。。 //@广州麦小麦:天，13分钟前，快转啊，认识她的人赶紧想办法救她！ //@娄杨: ？！	5	5	5	1	1	1	0	0	0	0	0	0	0	0	0
2	1	27	不会吧，真的自杀直播啊？ //@财经网:【微博动态】这......救人！ //@广州麦小麦:天，13分钟前，快转啊，认识她的人赶紧想办法救她！ @北京老关微博 ：这是什么意思?自杀么?有谁知道他是谁,请尽快想办法阻止!	2	2	1	3	3	3	0	0	0	0	0	0	0	0	0
2	1	27	直播自杀？乖乖啊//@财经网：【微博动态】这......救人！//@广州麦小麦:天，13分钟前，快转啊，认识她的人赶紧想办法救她！ @北京老关微博 ：这是什么意思?自杀么?有谁知道他是谁,请尽快想办法阻止!	2	2	2	3	3	3	0	0	0	0	0	0	0	0	0
2	1	19	我勒个去，不会吧，微博直播自杀？？？ //@1024小论坛:有人要自杀了？大家块帮忙扩散啊！	2	2	1	3	3	3	0	0	0	0	0	0	0	0	0
2	2	19	这！希望是个玩笑！//@不加V:得看割的动脉还是静脉。// @李玩 ：不要惊慌，两年观察自杀直播的经验告诉我们，这样割脉自杀一般不会死，应该来得及救，安眠药的就危险点。。。。 // @广州麦小麦 :天，13分钟前，快转啊，认识她的人赶紧想办法救她！ // @娄杨 : ？！	2	2	1	1	1	1	0	0	0	0	0	0	0	0	0
2	1	1	？！ //@安徽苗同伟: //@不加V:得看割的动脉还是静脉。 //@李玩 ：不要惊慌，两年观察自杀直播的经验告诉我们，这样割脉自杀一般不会死，应该来得及救，安眠药的就危险点。。。。 //@广州麦小麦 :天，13分钟前，快转啊，认识她的人赶紧想办法救她！ //@娄杨 : ？！	2	2	2	3	3	3	0	0	0	0	0	0	0	0	0
1	1	36	不珍惜自己生命的人是怎么了？//@不加V:得看割的动脉还是静脉。// @李玩 ：不要惊慌，两年观察自杀直播的经验告诉我们，这样割脉自杀一般不会死，应该来得及救，安眠药的就危险点。。。。 // @广州麦小麦 :天，13分钟前，快转啊，认识她的人赶紧想办法救她！ // @娄杨 : ？！	2	2	2	4	4	4	9	9	9	0	0	0	0	0	0
2	1	36	刚看到个自杀的微博，发张图是割腕的~ 我不信~ 真心想死的都是默默的就死掉了~ 哪儿会跑微博儿来全世界广播呀~ 而且这个我严重怀疑是化的妆~ 现在是不是流行这个呀？动不动就微博儿直播自杀~ 以后这种在微博儿自杀过的人就应该被驱逐，NMD不是给人家留下心理阴影么~开心上微薄不是看你死的~要死死快点	1	1	2	4	4	4	4	4	4	0	0	0	5	5	5
2	1	7	即使是动脉，血管收缩也会自动止血的啊，//@一叶君: 可怕//@不加V：得看割的动脉还是静脉。//@李玩：不要惊慌，两年观察自杀直播的经验告诉我们，这样割脉自杀一般不会死，应该来得及救，安眠药的就危险点。。。。 //@广州麦小麦:天，13分钟前，快转啊，认识她的人赶紧想办法救她！ //@娄杨: ？！	2	2	2	2	2	2	0	0	0	0	0	0	0	0	0
2	2	34	应该不会到动脉！这个天冷，血凝快//@湿叔叔Shiva: 不泡进水里一般死不了。//@不加V: 得看割的动脉还是静脉。//@李玩：不要惊慌，两年观察自杀直播的经验告诉我们，这样割脉自杀一般不会死，应该来得及救，安眠药的就危险点。。。。 //@广州麦小麦:天，13分钟前，快转啊，认识她的人赶紧想办法救她！	2	2	2	2	2	2	0	0	0	0	0	0	0	0	0
2	2	27	[吃惊] //@上海大嘴河马:不会吧，真的自杀直播啊？ // @财经网 :【微博动态】这......救人！ // @广州麦小麦 :天，13分钟前，快转啊，认识她的人赶紧想办法救她！ @北京老关微博 ：这是什么意思?自杀么?有谁知道他是谁,请尽快想办法阻止!	2	2	2	3	3	3	0	0	0	0	0	0	0	0	0
2	1	26	又是直播自杀，为毛这么不珍惜生命呢！//@给力小段子: 快救人啊	2	2	1	4	4	4	9	9	9	0	0	0	0	0	0
2	2	7	尼玛~又有人微博上直播自杀~这对青少年用户影响得多大啊~~唉唉~~这种微博倒是该被立刻删除的，尼玛审核员这会儿放假回家了？？	1	2	1	4	4	4	8	8	8	0	0	0	2	2	0
2	2	15	谁又在直播自杀！！！虽然很不齿这种行为，但是不能见死不救啊~！！求扩散！求救！	5	5	5	3	4	1	0	9	0	0	0	0	0	0	0
2	1	1	。。。//@小南来了:这！希望是个玩笑！// @不加V :得看割的动脉还是静脉。// @李玩 ：不要惊慌，两年观察自杀直播的经验告诉我们，这样割脉自杀一般不会死，应该来得及救，安眠药的就危险点。。。。 // @广州麦小麦 :天，13分钟前，快转啊，认识她的人赶紧想办法救她！ // @娄杨 : ？！	2	2	2	3	3	3	0	0	0	0	0	0	0	0	0
2	2	27	晕啊//@徐二水：天啊~//@正宗小武哥：又一个直播自杀的，40分钟估计没救了	2	2	2	3	3	3	0	0	0	0	0	0	0	0	0
2	2	3	又一个直播自杀的 //@不要开到荼靡:干嘛呀？ // @还是没有名字201111 :[吃惊] // @AoFeiShi : // @1024小论坛 :有人要自杀了？大家块帮忙扩散啊！	1	2	1	3	3	3	0	0	0	0	0	0	0	0	0
2	1	3	原来微博还可以用来直播自杀……//@王泊SSE: 万能的微博……	2	2	2	2	2	3	0	0	0	0	0	0	0	0	0
2	2	36	[汗]好多血，，不厚道的来了大姨妈。。。//@不加V:得看割的动脉还是静脉。// @李玩 ：不要惊慌，两年观察自杀直播的经验告诉我们，这样割脉自杀一般不会死，应该来得及救，安眠药的就危险点。。。。 // @广州麦小麦 :天，13分钟前，快转啊，认识她的人赶紧想办法救她！ // @娄杨 : ？！	2	2	2	2	2	2	0	0	0	0	0	0	0	0	0
2	2	7	啊喂~这事为毛半夜搞!//@眼巴巴的望着大胡：又是自杀直播啊?我靠// @小怡Nicole : 似乎广州的...这人..赶紧救！	2	2	2	4	3	4	7	0	7	0	0	0	0	0	0
2	1	35	不打扰=-=//@心悦Xylona：這樣的話[衰]安.[衰] //@蔡平丶Nester:我靠~直播自杀啊 ~~~45分钟前的 哪的啊~~好恐怖啊	2	2	2	2	2	2	0	0	0	0	0	0	4	4	4
2	1	35	omg //@吃喝玩乐IN上海: 微博直播自杀？是真是假？不管怎样先转了再说！！有人认识她吗？快救人！	1	2	1	3	3	3	0	0	0	0	0	0	0	0	0
2	1	27	[抓狂][吃惊] //@吃喝玩乐IN上海:微博直播自杀？是真是假？不管怎样先转了再说！！有人认识她吗？快救人！	1	2	1	3	3	3	0	0	0	0	0	0	0	0	0
2	1	3	直播自杀啊……赶快抢救啊……	5	5	5	1	1	1	0	0	0	0	0	0	0	0	0
2	1	3	靠，又有人在网上直播自杀。我角着这么私密的事儿，几乎和在网上直播性生活一个性质呢。希望下次有人晒晒自己性生活，让大家看免费毛片。	6	6	6	4	4	4	3	3	3	0	0	0	0	0	0
2	1	3	自杀直播？！	2	2	2	3	3	3	0	0	0	0	0	0	0	0	0
1	1	20	这年头，自杀都拿来微博直播，是想让全世界的人都知道你在自杀吗？还是想教别如何用微博来直播自杀？……[挖鼻屎][思考]	6	6	6	4	4	4	8	8	11	0	0	0	0	0	0
2	2	3	不是吧~直播自杀？？！！[吃惊]//@足球摄影师大金牙: 半小时了，怎么能这样！//@创业家杂志: 救人。 救人//@财经网：【微博动态】这......救人！//@广州麦小麦:天，13分钟前，快转啊，认识她的人赶紧想办法救她！ @北京老关微博 ：这是什么意思?自杀么?有谁知道他是谁,请尽快想办法阻止!	1	2	1	3	3	3	0	0	0	0	0	0	0	0	0
2	1	15	真的假的？国庆前夕自杀。想过生你养你的父母没有//@台风天_我了个摇啊摇：[汗]好多血，，不厚道的来了大姨妈。。。//@不加V:得看割的动脉还是静脉。// @李玩 ：不要惊慌，两年观察自杀直播的经验告诉我们，这样割脉自杀一般不会麦 :天，13分钟前，快转啊，认识她的人赶紧想办法救她！ // @娄杨 : ？！	2	2	2	4	4	4	7	7	7	0	0	0	0	0	0
2	2	27	过节这样不好 如果是真的希望你能得救 如果是假的诅咒你死的比图片更惨 //@吃喝玩乐IN上海:微博直播自杀？是真是假？不管怎样先转了再说！！有人认识她吗？快救人！	2	2	2	4	4	4	4	4	4	0	0	0	0	0	0
2	1	7	[汗] 这又是微博直播自杀么。自杀自残还直播个毛阿	2	2	2	4	4	4	3	3	3	0	0	0	0	0	0
1	1	7	广州既各位速度救人！//@kennyg: 唔喺啊又有人玩自杀直播？？？	5	5	5	1	1	1	0	0	0	0	0	0	0	0	0
2	1	34	有意思么微博直播自杀想出名想疯了？[怒骂]看着图片就恶心~	2	6	2	3	3	4	0	0	4	1	1	1	0	0	0
2	2	27	撒情况？又来个自杀直播的？ //@红围脖搞笑精选:粉丝们，救人！！！快转起来	2	2	2	3	3	3	0	0	0	0	0	0	0	0	0
2	2	3	广州的？！赶紧报警啊！！！//@__小马哥_: 真的假的啊？//@不加V: 得看割的动脉还是静脉。//@李玩：不要惊慌，两年观察自杀直播的经验告诉我们，这样割脉自杀一般不会死，应该来得及救，安眠药的就危险点。。。。 //@广州麦小麦:天，13分钟前，快转啊，认识她的人赶紧想办法救她！ //@娄杨: ？！	5	5	5	1	1	1	0	0	0	0	0	0	0	0	0
2	2	7	[吃惊] //@千里婵媛: 啊？谁认识啊？[吃惊]//@就差钱地盘: //@不加V: 得看割的动脉还是静脉。//@李玩：不要惊慌，两年观察自杀直播的经验告诉我们，这样割脉自杀一般不会死，应该来得及救，安眠药的就危险点。。。。 //@广州麦小麦:天，13分钟前，快转啊，认识她的人赶紧想办法救她！ //@娄杨: ？！	2	2	2	3	3	3	0	0	0	0	0	0	0	0	0
2	1	34	？？？？？//@千里婵媛：啊？谁认识啊？[吃惊]//@就差钱地盘: //@不加V: 得看割的动脉还是静脉。//@李玩：不要惊慌，两年观察自杀直播的经验告诉我们，这样割脉自杀一般不会死，应该来得及救，安眠药的就危险点。。。。 //@广州麦小麦:天，13分钟前，快转啊，认识她的人赶紧想办法救她！ //@娄杨: ？！	2	2	2	3	3	3	0	0	0	0	0	0	0	0	0
2	1	27	何苦呢 ？//@小黑黑今日方知我是我：唉 何必那 //@不达不狂不厉害不精明:围脖自杀直播吗？？？？？？？都55分钟了，急，急，急！！！！！	2	2	2	4	4	4	1	1	1	0	0	0	0	0	0
2	1	5	莫非这就是网络自杀直播，好可怕丫。	2	2	1	3	3	3	0	0	0	0	0	0	0	0	0
2	1	27	自杀直播？？？//@世界奇闻怪事: 这个玩笑开不起啊。。。。请火速证实。。。。//@财经网：【微博动态】这......救人！//@广州麦小麦:天，13分钟前，快转啊，认识她的人赶紧想办法救她！ @北京老关微博 ：这是什么意思?自杀么?有谁知道他是谁,请尽快想办法阻止!	2	2	2	3	3	3	0	0	0	0	0	0	0	0	0
2	1	7	我靠，又一个直播自杀的，这社会肿么了//@雨夜_屠妇: 神马意思？？？//@雨人陈：唉！ //@财经网:【微博动态】这......救人！// @广州麦小麦 :天，13分钟前，快转啊，认识她的人赶紧想办法救她！ @北京老关微博 ：这是什么意思?自杀么?有谁知道他是谁,请尽快想办法阻止!	2	2	1	3	3	3	0	0	0	0	0	0	0	0	0
2	1	34	真的又能怎么样呢？这么清醒地通过微博直播自杀，大家不满足她一下？有点说不过去了。不过，我判断是假的。林子大了，什么鸟都有。 //@天钢:希望不是真的，有当地朋友可以施援的么	2	2	2	4	4	4	4	4	4	0	0	0	5	5	0
2	2	34	2B现在不流行网上直播自杀啦~~去屎好啦！！//@心灵修行：救命吧！//@财经网:【微博动态】这......救人！// @广州麦小麦 :天，13分钟前，快转啊，认识她的人赶紧想办法救她！ @北京老关微博 ：这是什么意思?自杀么?有谁知道他是谁,请尽快想办法阻止!	2	2	2	3	2	4	0	0	2	0	0	0	5	5	5
2	2	36	难不成又是一个微薄直播自杀的？？哎~可惜了~//@nnnnnnniki: 晕....... //@品啦季奇:有什么办法可以找到这个人吗？我看像真的，帮忙救人	2	2	2	1	1	1	0	0	0	0	0	0	0	0	0
2	2	34	这是真的还是假的？//@与厚同在：天[汗]有人报警不？ //@不加V:得看割的动脉还是静脉。// @李玩 ：不要惊慌，两年观察自杀直播的经验告诉我们，这样割脉自杀一般不会死，应该来得及救，安眠药的就危险点。。。。 // @广州麦小麦 :天，13分钟前，快转啊，认识她的人赶紧想办法救她！ // @娄杨 : ？！	2	2	2	4	2	4	4	0	4	0	0	0	0	0	0
2	2	24	天，直播自杀？？//@田炜华：爱惜生命！ //@六间房刘磊:好危险！[汗] // @郭曦 ：110回电，她家人已经到现场，大家放心。// @郭曦 : 再拨没人接。// @李栋V :// @郭曦 :她手机正在通话// @柠檬27 :// @财经网 :【微博动态】这......救人！	2	2	2	3	3	3	0	0	0	0	0	0	0	0	0
2	1	7	生命可贵啊！啊？谁认识啊？[吃惊]// @就差钱地盘 : // @不加V : 得看割的动脉还是静脉。// @李玩 ：不要惊慌，两年观察自杀直播的经验告诉我们，这样割脉自杀一般不会死，应该来得及救，安眠药的就危险点。。。。 // @广州麦小麦 :天，13分钟前，快转啊，认识她的人赶紧想办法救她！ // @娄杨 : ？！	5	5	5	1	1	1	0	0	0	0	0	0	0	0	0
2	1	27	干吗做傻事啊...心疼..还好已经没事了,这大过节的. //@许雋人力资源师:怎么啦！ //@不达不狂不厉害不精明：围脖自杀直播吗？？？？？？？都55分钟了，急，急，急！！！！！	2	2	1	4	4	4	1	1	1	0	0	0	0	0	0
2	2	35	天… //@文不艺愤不青: 一般这种方法不太管用，这个流量问题不大，除非双料 //@不加V:得看割的动脉还是静脉。 //@李玩：不要惊慌，两年观察自杀直播的经验告诉我们，这样割脉自杀一般不会死，应该来得及救，安眠药的就危险点。。。。	2	2	2	3	3	3	0	0	0	0	0	0	0	0	0
1	1	27	干吗做傻事啊...心疼..还好已经没事了,这大过节的.. //@许雋人力资源师:怎么啦！ //@不达不狂不厉害不精明：围脖自杀直播吗？？？？？？？都55分钟了，急，急，急！！！！！	2	2	1	4	4	4	1	1	1	0	0	0	0	0	0
2	1	20	用这种方式来搏得同情，只会让我们的社会道德水平再倒退几十年！！ //@江南新媒体:上次也是这么一种骗局，所以我对自杀直播没有任何同情心	2	6	2	4	4	4	8	8	8	2	2	1	0	0	0
2	2	35	我靠…有啥想不开的？直播自杀… //@BD8GA:搞啥？// @逍遥BG8BON : 怎么了？吓人。// @安卓论坛 ：天啦！// @创业家杂志 : 救人。 救人// @财经网 ：【微博动态】这......救人！	5	2	1	4	4	4	1	1	1	0	0	0	0	0	0
2	2	27	？好恐怖！微博直播自杀？怎么回事？不要想不开啊！ //@沉默的亚瑟:扩散，救人！ // @梧桐细雨夜 : 什么情况？你在哪里？大家关注一下！	5	5	5	4	4	4	1	1	1	0	0	0	0	0	0
2	1	27	不懂得珍惜自己生命的人，是不会懂得珍惜其他的（包括但不限于爱情）…… //@Elaine朱庭儀：现在是有多流行微博直播自杀 //@张玮-:惟念男女爱恨事，不记父母养育恩	6	6	6	4	4	4	9	9	9	0	0	0	0	0	0
2	2	27	刚才那场围脖直播自杀的照片原来是假的，哎，庆幸是恶作剧吧，好过真的自杀。看来谷歌那个强大的图片查询功能尽快上线很有必要，可以遏制很多抄袭的，也可以遏制诸如此类捉弄人的！	2	2	2	4	4	4	4	4	4	0	0	0	0	0	0
2	2	36	又一起直播自杀造假的，还嫌这世道不够血腥吗？	2	2	1	4	4	3	4	8	0	0	0	0	0	0	0
2	1	24	骗粉从直播自杀开始[鄙视]	6	6	6	4	2	4	4	0	4	1	1	1	0	0	0
2	2	7	通过自杀直播来炒作，看来已经有越来越多的人开始挑战微博的节操。其手段之卑劣，用心之恶毒，实在令人倒吸一口凉气。 @姓李名丽华 在10月31日22:02分发了一则割脉自杀的微博，令不少人为她的生命安全而扼腕。但可恨的是，她所谓的割腕自拍却原是网上拷贝来的一张照片，是一场无耻的闹剧。	2	2	2	4	4	4	4	4	4	1	1	1	0	0	0
2	2	21	刚才有人微博直播自杀、结果最后亲戚发了微博说是假的，K，是不是脑残，想出名干脆传裸照上去啊，再说你要是真想自杀你别发微博啊，直接死了就好了，2B	2	2	2	4	4	4	4	2	4	1	0	1	4	5	0
2	1	35	玩自杀直播的@姓李名丽华 很快就删帖自宫了，还好给你泡个福尔马琳。	2	2	2	4	4	4	4	4	4	0	0	0	0	0	0
2	1	34	“自杀是件多么悲伤绝望又诗意洒脱的事，生生让微博直播给毁了。用微博直播自杀的都不是自杀，分明是自曝。用微博直播自杀的都不会死，死了怎么看曝光率。连个屁都不懂还自杀呢，切~连自杀分几步都不知道还自杀呢，切~切~连自己配不配自杀都确定不了还自杀呢，切~切~切~”------作业本	6	6	6	4	4	4	4	3	9	0	0	0	0	0	0
2	2	21	以后大家再也不要轻信什么微博直播自杀。自杀本身来说就是种很愚蠢到极点的行为。那些自杀给别人看的，无非就是想赚取点同情心。真正想死的，什么办法不行，非得在微博上直播？以后谁要是在自杀，我就当没看见，今儿有一个是被忽悠着了，以后还能辨别真假？	1	1	1	4	4	4	4	4	4	2	0	1	4	4	4
2	2	8	这年头想出名想疯了吧？刚才一女孩纸玩网上自杀直播，广大网友疯转，短短时间上万转发，那知道假的，各种骂！哎……世道[哼][挖鼻屎][围观][兔子]	1	2	1	4	4	4	4	4	4	1	1	1	0	0	0
2	1	8	楼主认为这样的状态不能简单直接地用不是诚心想死来概括。这是一种彻底放弃听天由命的状态，人在最无望时选择的状态往往是人在困境时的状态的延续。微博直播自杀，自杀者未必不是诚心想死，只是因为惯性选择艰难症而完全放弃主观努力，期望被动选择，期望船到桥头，这也是楼主见过的最严重的自我逃避。	4	4	4	1	1	1	0	0	0	4	2	4	0	0	0
1	1	8	如果微博直播自杀，最好的结果是抢救成功。真正关心你的人会焦急担心，那些善良的陌生人会松一口气之后继续他们的生活，而恶意的围观者会带着各种恶意对你施压，也就是说，这一轮自杀过后你得到的只有片刻关心，长期恶心。醒醒吧姑娘们、对自己都这么不清不楚、怎么指望你以后活得开心幸福？	5	6	5	4	4	1	1	1	0	0	0	0	0	0	0
2	2	3	这不坑爹么？耍人玩//@互联网信徒王冠雄: 推荐瓦西里的观点：网上直播自杀的，没一个有勇气真死的！真活得厌了，巴不得早点远离这帮大惊小怪的傻逼！你看那插了自己十多刀的英雄，何曾有过一句废话？所以对微薄上秀照片读评论UPDATE自杀过程的人，最好的回应是：你怎么还不死？！	2	2	2	4	4	4	4	4	9	0	0	0	0	0	0
2	3	36	要是有把枪，那些在微博上直播自杀的人就都可以去死了	6	6	6	3	3	4	0	0	9	0	0	0	0	0	0
2	1	24	[good]//@历下车管服务: 【女子赌气出走，网晒自杀图片，丈夫求助济南公安微博，将其平安寻回】	2	2	2	1	1	1	0	0	0	0	0	0	0	0	0
2	1	34	【微博是个神奇的东西】男子微博直播自杀过程，全国网友接力营救！！一男子在微博上称“我要自杀”并先后发布了数张割腕照片。半小时内6000多名网友转发了微博并留言劝其珍惜生命。警方根据IP地址及时找到了该男子并将其送到医院。由于抢救及时，男子已脱离生命危险。http://t.cn/aDruPj	3	3	3	2	2	2	0	0	0	0	0	0	0	0	0
2	1	7	。。。。变态的人好多//@微博热门视频分享：男子微博直播自杀过程，全国网友接力营救！！	2	2	2	4	4	4	11	11	11	0	0	0	0	0	0
2	2	7	[猪头]//@微博热门视频分享: 男子微博直播自杀过程，全国网友接力营救！！	2	2	2	2	2	4	0	0	1	0	0	0	0	0	0
2	1	7	牛、//@微博热门视频分享：男子微博直播自杀过程，全国网友接力营救！！	2	2	2	1	2	1	0	0	0	0	0	0	0	0	0
2	2	7	作秀？还是....//@風箏飛很遠_呂志航：他是想自杀的人??这是什么现象...自杀还微博..他是假自杀还是太爱微博了? //@微博热门视频分享:男子微博直播自杀过程，全国网友接力营救！！	2	2	2	4	4	4	4	4	4	1	0	1	0	0	0
2	1	16	又有人在WOW吧直播自杀。。。气死个人了。。。	1	2	1	3	3	3	0	0	0	0	0	0	0	0	0
2	1	27	又见自杀直播[懒得理你]//@许系子Laughing: //@一Clyde一: 留着命做点有意义的事吧//@龙子太难V: sb~~~犯得着吗？	1	1	1	2	2	2	0	0	0	0	0	0	0	0	4
2	2	19	[泪] 这个内拉在直播自杀过程呢，请相关人士关注。。。好恐怖啊~~看得我害怕死了。。。5555555555555	5	5	5	3	3	3	0	0	0	0	0	0	0	0	0
2	1	27	又见微薄直播自杀，还是个男生，何必如此想不开呢！[挖鼻屎]	1	1	1	4	4	4	1	1	1	0	0	0	0	0	0
2	2	30	真新鲜，围脖又出晒自杀了的！什么可以让你连生命都不要！值得吗？ //@慕容雪村:这他妈就是绑架，把自己的命看得这么贱，又怎么会重视他人的性命？ //@江筱湖：自虐，自杀，达到挽留的目的，这就是你作为男人的爱的表达么？窝火。	2	2	1	4	4	4	1	1	1	0	0	0	0	0	0
2	2	35	[挖鼻屎] //@低调的雕像:有必要吗？ 真悲哀= = //@恐龙妹家的小鬼 : - - //@Mr_xiazheteng : 好血腥，好饿啊= = //@United胖 ：又见自杀直播[懒得理你] //@许系子Laughing : //@一Clyde一 : 留着命做点有意义的事吧 //@龙子太难V : sb~~~犯得着吗？	2	2	2	2	2	2	0	0	0	0	0	0	0	0	0
2	1	3	我去。。。大哥们。。。别转那个内拉直播自杀的微博了。。。。考虑下晕血的人的感受好吗亲。祝福他。。希望他撑住。	2	2	5	1	1	1	0	0	0	0	0	0	0	0	0
2	2	26	最讨厌微博上直播自杀的，傻逼透了。	6	6	6	4	4	4	3	3	2	0	0	0	0	0	0
2	1	7	又是自杀直播...	1	1	1	3	3	3	0	0	0	0	0	0	0	0	0
2	2	7	女人不喜欢自残的男人，不解释//@煎熬着雷嘉龙和寂小寞:自杀直播[汗]// @OT-野生的稻丰WilDF := =哇去// @United胖 : 又见自杀直播[懒得理你]// @许系子Laughing : // @一Clyde一 : 留着命做点有意义的事吧// @龙子太难V : sb~~~犯得着吗？	6	6	2	4	4	4	9	9	9	0	0	0	0	0	0
2	1	3	人都怎么了,对死这么从容~~//@重庆晨报：#救人#【网友称网友@Milito22 微博直播自杀】@Milito22 根据微博资料显示是成都人。网友称其目前在重庆读书，真名罗超适。由于感情困扰，微博直播割腕自杀。其他信息不详。求证@重庆交巡警 @重庆网警 信息真伪。希望网友先转发帮忙救人。	2	2	2	4	4	4	11	2	11	0	0	0	0	0	0
2	1	4	求真相 //@重庆晨报: #救人# 【网友称网友 @Milito22 微博直播自杀】 @Milito22 根据微博资料显示是成都人。网友称其目前在重庆读书，真名罗超适。由于感情困扰，微博直播割腕自杀。其他信息不详。求证 @重庆交巡警 @重庆网警 信息真伪。希望网友先转发帮忙救人。	2	2	2	1	1	1	0	0	0	0	0	0	0	0	0
2	2	4	为情自杀，真是傻得可怜！生命诚可贵，爱情价更高吗？若为自由故，二者抛也！~//@重庆晨报：#救人#【网友称网友@Milito22 微博直播自杀】@Milito22 根据微博资料显示是成都人。网友称其目前在重庆读书，真名罗超适。由于感情困扰，微博直播割腕自杀。。	2	2	2	4	4	4	1	1	1	0	0	0	0	0	0
2	2	28	、、、、、//@成都商报：//@重庆晨报：#救人#【网友称网友@Milito22 微博直播自杀】@Milito22 根据微博资料显示是成都人。网友称其目前在重庆读书，真名罗超适。由于感情困扰，微博直播割腕自杀。其他信息不详。求证@重庆交巡警 @重庆网警 信息真伪。希望网友先转发帮忙救人。	2	2	2	3	3	3	0	0	0	0	0	0	0	0	0
2	1	35	我擦牛逼//@重庆晨报：#救人#【网友称网友@Milito22 微博直播自杀】@Milito22 根据微博资料显示是成都人。网友称其目前在重庆读书，真名罗超适。由于感情困扰，微博直播割腕自杀。其他信息不详。求证@重庆交巡警 @重庆网警 信息真伪。希望网友先转发帮忙救人。	2	2	2	3	2	3	0	0	0	0	0	0	0	0	0
2	1	4	[吃惊] //@重庆晨报：#救人#【网友称网友@Milito22 微博直播自杀】@Milito22 根据微博资料显示是成都人。网友称其目前在重庆读书，真名罗超适。由于感情困扰，微博直播割腕自杀。其他信息不详。求证@重庆交巡警 @重庆网警 信息真伪。希望网友先转发帮忙救人。	2	2	2	3	3	3	0	0	0	0	0	0	0	0	0
2	1	28	救人啊！！！//@成都商报：//@重庆晨报：#救人#【网友称网友@Milito22 微博直播自杀】@Milito22 根据微博资料显示是成都人。网友称其目前在重庆读书，真名罗超适。由于感情困扰，微博直播割腕自杀。其他信息不详。求证@重庆交巡警 @重庆网警 信息真伪。希望网友先转发帮忙救人。	5	5	5	1	1	1	0	0	0	0	0	0	0	0	0
2	1	4	速度救人!//@享重庆:#救人# 【网友 @Milito22 微博直播自杀】 @Milito22 根据微博资料显示是成都人。网友称其目前在重庆读书，真名罗超适。由于感情困扰，微博直播割腕自杀。其他信息不详。求证 @重庆交巡警 @重庆网警 信息真伪。 @成都同城会 @幸福成都 希望网友先转发帮忙救人。	5	5	5	1	1	1	0	0	0	0	0	0	0	0	0
2	2	4	赶紧找到他呀 太恐怖了//@重庆晨报：#救人#【网友称网友@Milito22 微博直播自杀】@Milito22 根据微博资料显示是成都人。网友称其目前在重庆读书，真名罗超适。由于感情困扰，微博直播割腕自杀。其他信息不详。求证@重庆交巡警 @重庆网警 信息真伪。希望网友先转发帮忙救人。	5	5	5	3	3	3	0	0	0	0	0	0	0	0	0
2	2	3	疯了...又看到有人在微博上直播自杀...有意思不...	1	1	2	4	4	4	9	11	9	0	0	0	0	0	0
2	2	4	恐怖//@重庆晨报:#救人# 【网友称网友 @Milito22 微博直播自杀】 @Milito22 根据微博资料显示是成都人。网友称其目前在重庆读书，真名罗超适。由于感情困扰，微博直播割腕自杀。其他信息不详。求证 @重庆交巡警 @重庆网警 信息真伪。希望网友先转发帮忙救人。	2	2	2	3	3	3	0	0	0	0	0	0	0	0	0
2	2	5	@我是穆帅 亲，乃们国米球迷真霸气，放假放到无爱在家直播自杀。。。。。。。。。。。。。。。。[吃惊]	2	2	2	4	2	4	2	0	2	0	0	0	0	0	0
1	1	27	网络直播自杀？为什么越来越多的人喜欢这么做？真想死用得着向全世界公布么？有勇气死的话为什么没有活下去的勇气？本着生命至上的原则转发扩散，对这种行为不予置评。	5	5	5	4	4	4	9	9	9	0	0	0	1	1	0
2	2	18	今日微博娱乐亮点：自杀直播，微博约战。都是干吵吵，没动真格的。太消耗人们的善良了。撤~~~	3	3	3	2	2	2	0	0	0	0	0	0	0	0	0
2	2	27	想起来，今天睡前看到围脖上又有一个直播自杀的，醒来不知道撒情况了，刚才看看，居然那条给删了，可见又是小孩子玩家家了[挖鼻屎]	1	1	1	4	4	4	4	4	4	0	0	0	0	0	0
2	2	24	#男子网络直播“割腕” 网友着急前女友淡定揭底微博“直播自杀”事件引发成渝两地媒体及警方关注，微博于下午2点半被删除 下午2点33分，“milito22”删除了相关微博，重庆晨报官方微博随后也删除求转发微博.http://t.cn/akns2g	3	3	3	2	2	2	0	0	0	0	0	0	0	0	0
2	2	1	男子微博割腕 2万网友急了 女友淡定揭底：大家都被耍了 | ●微博“直播自杀”事件引发成渝两地媒体及警方关注，微博于下午2点半被删除 ●“milito22”的前女友小童后来发布微博称：“他很好，在重庆学校 http://t.cn/akumMD	3	3	3	2	2	2	0	0	0	0	0	0	0	0	0
2	2	1	男子为复合微博直播自杀 女友揭露称“大家被耍” | 一哭二闹三上吊的戏码原是形容女人，现在的男人也不甘落后，这两天一男子微博直播“自杀”的事闹得是沸沸扬扬，大量媒体的关注，转发量超２万次，结 http://t.cn/aku3Rh	3	3	2	2	2	4	0	0	4	0	0	3	0	0	0
2	2	36	以后微博直播自杀还有人信吗？ //@蔣神:关键有这么多人信	6	6	6	4	4	4	4	4	4	0	0	0	0	0	0
2	1	28	10月7日，@Milito22 的微博“直播自杀”事件引发众多网友及成渝两地媒体、警方关注，不久后相关微博及图片被删除。该男子的前女友后来表示，这已不是他第一次闹自杀以求复合，她希望热心网友不要再转发微博，直言：“他没事，在重庆学校，你们真的都被耍了。”http://t.cn/akkFST	3	3	3	2	2	2	0	0	0	0	0	0	0	0	0
2	1	3	发表了博文 《男子网络直播“割腕” 2万网友急女友淡定揭底》 - &#9679;微博“直播自杀”事件引发成渝两地媒体及警方关注，微博于下午2点半被删除 &#9679;“milito22”的前女友 http://t.cn/akFVPD	3	3	3	2	2	2	0	0	0	0	0	0	0	0	0
2	1	9	男子网络直播“割腕” 网友着急前女友淡定揭底 | 来源：华西都市报 ●微博“直播自杀”事件引发成渝两地媒体及警方关注，微博于下午2点半被删除 ●“milito22”的前女友小童后来发布微博称： http://t.cn/aF7QGl	3	3	3	2	2	2	0	0	0	0	0	0	0	0	0
2	1	3	我擦，看见还高兴一下，终于有个认识的人微博直播自杀了，结果是百度图片搜索……切…… //@腰上很多肉:介斯要做嘜？	1	1	1	2	2	2	0	0	0	0	0	0	0	0	0
2	1	24	视频：小伙与女网友视频聊天突然直播自杀 http://t.cn/aFEOey （分享自 @新浪视频）	3	3	3	2	2	2	0	0	0	0	0	0	0	0	0
2	1	21	其实，我更希望自杀秀真的只是一个炒作。。如果是真的，那你这种方式，下辈子绝不会投胎做人了，那你就做一株花草，无牵无挂！顺便帮忙转发，沈阳的朋友帮帮忙，看看谁认识！！	5	5	5	4	4	4	8	8	8	0	0	0	0	0	0
2	1	3	我觉得吧~但凡在微博上秀自杀的，都是没有勇气真死的！这还真不是我麻木无情！想自杀为什么不安安静静去死呢？ //@刘SAISAI: 我草，我都半死不活的了，都没想着去死，赶紧开电话！！！	6	6	6	4	4	4	4	4	9	0	0	0	0	0	0
2	1	28	一直觉得啥子博客直播自杀~微博宣布撒手归西~这类东西多半是带有编剧色彩的。所以一般不去看，就算看到了也尽快把目光掠过~心头最软那部分还是觉得世界和平人民富足安康！轻言生死前麻烦多想三秒想想爹娘，他们给了你生你只有使用权，单方面毁约请提前告知授权方，征得对方同意以为你爱怎么死就怎么死	6	6	6	4	4	4	7	7	7	0	1	0	4	4	4
2	1	27	对于自杀的，我的建议是由他去吧！就当计划生意多完成一个指标！ //@kyoko_babyface:哈哈哈 //@KDS-农民伯伯: 我期待以后有人站在楼顶直播自杀，操，要死了还要秀	6	6	6	2	2	2	0	0	0	0	0	0	4	4	4
2	1	27	这货是在求关注吧？？//@kyoko_babyface：哈哈哈 //@KDS-农民伯伯: 我期待以后有人站在楼顶直播自杀，操，要死了还要秀//@哈三无四:[汗]// @林小好sid : 直觉是钙。。你要变成天使守护他～ // @要货-雷电泉 :走好，不送！ // @5zP丶宰相amiman :。。。关注中。。	2	2	2	3	3	4	0	0	4	1	1	1	0	0	0
2	2	27	现在很流行这个吧。。。 //@翌晨爸: 也不带走一个//@穿条内裤:现在流行直播自杀么。//@哈三无四: [汗]//@林小好sid: 直觉是钙。。你要变成天使守护他～ //@要货-雷电泉:走好，不送！ // @5zP丶宰相amiman :。。。关注中。。	6	2	6	3	3	3	0	0	0	0	0	0	0	0	0
2	2	24	哎。“无论经历怎样的苦，只要还拥有万能的生，就有希望。”刚看到的一句话，与活着的人共勉吧。 //@画风之手:又一个直播自杀的，唉，有啥想不开的呢，就算想不开就放下所有的顾虑，出去疯一圈，例如去云南裸奔啊神马的 //@Symbian稀飯: [衰]傻孩子...这么想不开啊 //@王天昊W: 不要做做傻事!!!	6	6	6	1	1	1	0	0	0	0	0	0	0	0	0
2	1	8	2B来的，模仿以前那个直播自杀过程的，要死就不要说//@shineed: 沈阳有人认识这个人不？速度人肉，速度救援！凌晨有南宁跳江外国男，深夜有沈阳自尽郎，这是世道是怎么了？	2	2	2	4	4	4	2	3	2	0	0	0	0	0	0
2	1	12	放心吧，他死不了。用这种方式自杀，说明此人不仅不自闭，而且还挺风趣，这种人，不会自杀。//@河南八套姜东赫：之前有网络自杀直播，现在有微博自杀直播[衰]	2	2	2	4	4	4	4	4	4	0	0	0	0	0	0
2	2	6	有人在微博上直播自杀…有人像往常那样自愉自乐。这个世界，几家欢喜几家愁…	1	2	1	1	1	1	0	0	0	0	0	0	0	0	0
2	1	28	半夜看到这个，有意思//@成都红人馆:这又是微博直播自杀吗？ 。。[衰] 我晕了 。。。我不知道说什么好了。。。。。	1	1	1	2	2	2	0	0	0	0	0	0	0	0	0
2	1	21	有没有沈阳的朋友认得，救人啊，希望能看到你新的微博。不要再有直播自杀的了！	5	5	5	1	1	1	0	0	0	0	0	0	0	0	0
2	1	15	旁边就一盒烟，抽几支，忧愁下就可以了，烟消云散，明天会更好。各人有各人的苦，没必要的，唉···//@草一田人: 最近频频微博直播自杀事件，不单单是个人原因，应该有很大的深层原因。想到一个词：微博虚荣心！跟风现象很可怕，这不是潮流，要清醒！	5	5	5	4	4	4	6	1	6	0	0	0	0	0	0
1	2	21	希望是假药，真的吃了也没事。有一个直播自杀的，希望没事。	2	2	2	1	1	1	0	0	0	0	0	0	0	0	0
2	1	3	这个，我都不想评论，竟然拍了照片。但是不管怎么说，活着吧，比什么都强//@Bear_city: 这药片上的图看着就想睡觉[生病] 还是活下来吧 春天就快来了//@囧囧小囧:我觉得吧~但凡在微博上秀自杀的，都是没有勇气真死的！这还真不是我麻木无情！想自杀为什么不安安静静去死呢？ //	2	2	2	4	4	4	3	3	2	0	0	0	0	1	0
2	1	35	去看了看那个直播自杀的网友的微博，从只言片语中很难看出他是最终会选择一条死路的人，感觉应该是个挺乐观的人，怎么就突然想要通过死亡来逃避这个世界呢？死亡只在一念之间，想死很容易，想活却真的很难。还是各自珍惜生命吧。最后，祝一路好走，但愿你去的是天堂。	1	1	1	1	1	1	0	0	0	0	0	0	0	0	0
2	1	25	吃药哪儿是那么容易死的，得剂量特别大，而且吃不到一半儿就吐了，哪儿那么容易死，别天真了//@Mister熊:今晚好多人说的自杀直播就是这个么？希望他能转危为安...好好的~ // @张小果果 :！！！	2	2	2	2	2	2	0	0	0	0	0	0	0	0	0
2	1	25	刚刚看到@电影人程青松 转发的@古傲宇 的自杀直播式微博，感叹这个社会，真是什么人都有啊	1	1	1	4	4	4	11	11	11	0	0	0	0	0	0
2	1	25	。。。说的也是 //@赵守妮:吃药哪儿是那么容易死的，得剂量特别大，而且吃不到一半儿就吐了，哪儿那么容易死，别天真了 //@Mister熊:今晚好多人说的自杀直播就是这个么？希望他能转危为安...好好的~ //@张小果果 :！！！	2	2	2	2	2	2	0	0	0	0	0	0	0	0	0
2	1	28	干啥不好，直播自杀，无语！ //@诗人潘婷:快救人！是辽宁的！！！快！！！	2	2	2	4	4	4	2	2	2	0	0	0	0	0	0
2	2	3	视频：小伙与女网友视频聊天突然直播自杀 http://t.cn/aFn0g7 （分享自 @新浪视频）	3	3	3	2	2	2	0	0	0	0	0	0	0	0	0
2	2	28	看到一个微博网友直播自杀 也不知道是不是真的 其实很遗憾他这样对自己 曾经我也想过自杀 在我最艰难的日子里 可是 我没有 因为还有值得等待的人和事 这两年 哥走了 外公也走了 很多人离开 我看透了生死 死亡也许并不可怕 而是我不知道一个人在你面前死去时自己的内心要如何去感受	1	1	1	1	1	1	0	0	0	0	0	0	0	0	0
2	1	36	最烦在微博上面直播自杀的了，真正要死还有闲工夫这里码字，时间地点都写明了，摆明了就是等人救等人劝么，轰轰烈烈了一番最后又自杀失败，像我这种脸皮薄的人，还真下不来台，这么尴尬的事，才真正值得去自杀吧！	6	6	6	4	4	4	4	4	4	2	1	2	0	0	0
2	2	7	微博又有人在直播自杀了…那个什么什么佐匹克隆片啊…还一直以为安眠药是要医生开的…今晚饱到睡不着…就是这条友今晚用炒鸡晒我的…[哼]@Ghostda不沾酒高达喵 [兔子][兔子][兔子]什么时候才能睡着啊…班长又提醒我明天不要逃课了[委屈]	2	2	2	2	2	3	0	0	0	0	0	0	0	0	0
2	2	19	怎么老是有人在微博上直播自杀。。。[汗]	1	2	6	3	3	3	0	0	0	0	0	0	0	0	0
2	1	7	视频：小伙与女网友视频聊天突然直播自杀 http://t.cn/aFn0g7 （分享自 @新浪视频）	3	3	3	2	2	2	0	0	0	0	0	0	0	0	0
1	1	21	早上起来第一件事就是看看昨天沈阳小伙还是不是活着，还好，他已经更博了，我相信这不是一场自杀秀，这是命里的一场劫难。好好活吧。。为了你，我等到后半夜看最新进展，困啊[泪]	1	1	1	1	1	1	0	0	0	0	0	0	0	0	0
2	1	4	不知道这种隔三差五来一次的自杀秀还会有多少上演，还会骗取网友的善良和同情心多久？慢慢演变成“狼来了”的故事，当真正有需要挽救的生命时网友根本分辨不出真假。这杂碎显然是有准备的，拍的图片里的安眠药包装都没拆，发完自杀帖子后还不时上线，你妈逼是看看自己演的戏有多少观众么？	2	2	1	4	4	4	4	4	4	1	1	1	0	0	0
2	1	30	视频：小伙与女网友视频聊天突然直播自杀 http://t.cn/aFEOey （分享自 @新浪视频）	3	3	3	2	2	2	0	0	0	0	0	0	0	0	0
2	1	35	真厉害，这都可以挖出来。精神病患者吧//@黑哥黑客: 谁来告诉我，这是怎么一回事？//@李奥yan:@黑哥黑客 @大胸肉评委员会 如果不揭露还会继续有这种无耻的人上演自杀秀。	2	2	2	4	3	4	11	0	11	5	5	0	0	0	0
2	1	3	自作孽//@黑哥黑客: 谁来告诉我，这是怎么一回事？//@李奥yan:@黑哥黑客 @大胸肉评委员会 如果不揭露还会继续有这种无耻的人上演自杀秀。	2	2	2	4	4	4	2	2	2	0	0	0	0	0	0
2	1	27	对于那些围脖上直播自杀的人，我想说，倘若下次你是真心寻死，没必要去告诉别人你要怎么去死，选择个自己觉得舒服的方式，安安静静的离去，这一世便于你彻底的撇去了关系。这不是对生命的漠视。自杀本就是极为自私的一种行为，在最后一刻，你又何须无私的向大众广而告之呢？	6	6	6	4	4	4	7	3	7	0	0	0	0	0	0
2	1	36	何必挖出来。他在自己微博写。要死要活是他的事。看不看是咱自己的事。管好自己吧。够乱的了。 //@黑哥黑客:谁来告诉我，这是怎么一回事？// @李奥yan : @黑哥黑客 @大胸肉评委员会 如果不揭露还会继续有这种无耻的人上演自杀秀。	2	2	2	2	2	2	0	0	0	0	0	0	4	0	4
2	1	7	匪夷所思玩自杀。要死自己死了算，干嘛还要让人担心？拿生命开玩笑的经典。贰。男子与女网友视频直播自杀 http://t.cn/aFrKYx	2	2	2	4	4	4	11	8	7	0	0	0	0	0	0
2	1	3	男子与女网友视频直播自杀 http://t.cn/aFrKYx （分享自 @优酷网）	3	3	3	2	2	2	0	0	0	0	0	0	0	0	0
2	1	36	认准一点，真男人不会轻易自杀，更不会秀自杀，就不会受骗了。 //@小麦叔的围脖:从此网络有了 #自杀体# 。证明了三点：1.善良的人总是容易被骗。2.微博的传播速度超过果蝇繁殖能力。3.网络会让谎言无处藏身。昨天你被骗了吗？	6	6	6	4	4	4	9	9	9	1	1	0	0	0	0
1	1	11	男子与女网友视频直播自杀http://t.cn/aswWaa	3	3	3	2	2	2	0	0	0	0	0	0	0	0	0
2	1	8	自从有个人在微博假装自杀直播求粉以后 我每次开微博都会看见一堆人发“当你们看到这条微博时 我已经在那个没有微博的地方了……”[怒]	6	6	6	4	4	4	3	3	2	1	1	1	0	0	0
2	1	11	男子与女网友视频直播自杀http://t.cn/aswWaa	3	3	3	2	2	2	0	0	0	0	0	0	0	0	0
1	2	34	小伙与女网友视频聊天突然直播自杀http://t.cn/as2uW2	3	3	3	2	2	2	0	0	0	0	0	0	0	0	0
2	2	34	小伙与女网友视频聊天突然直播自杀 http://t.cn/as2uW2	3	3	3	2	2	2	0	0	0	0	0	0	0	0	0
2	2	28	小伙与女网友视频聊天突然直播自杀http://t.cn/asL4WC	3	3	3	2	2	2	0	0	0	0	0	0	0	0	0
2	2	7	头好晕……[生病][生病][生病]貌似微博有人直播自杀……要死就静鸡鸡去死啦……摆乜微博啊？为左感情事而轻生噶人最[鄙視][鄙視]贪好玩乜？？[睡覺][睡覺]滚去训觉了…………[月亮][月亮][月亮]骨耐……	2	2	1	4	4	4	9	9	9	0	0	0	0	0	0
2	1	7	[汗][汗]直播自杀？主唔會怜悯輕生的人，回頭是岸吖！	5	2	1	1	4	1	0	8	0	0	0	0	0	0	0
2	2	36	碰上一场自杀秀，安慰两句图心安。什么人都有啊……当年我朋友自杀的时候要是也发几条博客，留几个签名提示我们一下，也许就不会死了！生无可恋的人，自我了断的方式是默默、迅猛的。	1	1	1	4	4	4	4	4	4	1	1	0	1	1	1
2	1	7	哎，凡事唔好霖得过绝//@season_馮太:自杀？[晕]// @QueEn圊苽 :直播自杀 // @Connie细细粒 : @华安最后武士 @邱浩KasonYau 知唔知呢个钕仔边个离噶？叫咩名丫？住边？距好似自杀紧丫，知道报警救人啦// @GZ洲少 : 好大锅，唔好玩自杀喔，识据既报警// @Connie细细粒 :问题	2	2	2	4	4	1	1	2	0	0	0	0	0	0	0
2	1	7	微博直播自杀！？ //@DJ路路通: 又来直播自杀，有认识这姑娘的吗？先救人再说。生命宝贵，珍惜！珍惜！ //@张张无忌:无论真假都要快去救人啊！ //@白饭寿司: 新浪你是多么的成功！创造了一个奇迹般的软件，甚至能让一个将死的人利用生命最后的一刻表达最后的感情。愿博主早日投胎做一只没有没有智慧	2	2	2	3	3	3	0	0	0	0	0	0	0	0	0
2	1	7	关注后续发展//@好好先生陆宪邦: 人命关天啊！！！ //@DJ路路通: 又来直播自杀，有认识这姑娘的吗？先救人再说。生命宝贵，珍惜！珍惜！ //@张张无忌:无论真假都要快去救人啊！ //@白饭寿司: 新浪你是多么的成功！创造了一个奇迹般的软件，甚	2	2	2	1	1	1	0	0	0	0	0	0	0	0	0
2	1	27	这么狠。。。。。//@罗老湿-CasterCrew：……我注册微博以来第三次看到有人直播自杀啦！救命啊！！！	2	2	2	3	3	3	0	0	0	0	0	0	0	0	0
2	1	27	好吧罗老师，这是我第一次//@罗老湿-CasterCrew:……我注册微博以来第三次看到有人直播自杀啦！救命啊！！！	1	1	1	3	3	3	0	0	0	0	0	0	0	0	0
2	1	8	微博自杀···第一次见··大家来围观啊· //@罗老湿-CasterCrew: ……我注册微博以来第三次看到有人直播自杀啦！救命啊！！！	1	1	1	2	2	2	0	0	0	0	0	0	0	0	0
2	2	7	[晕] @别管我是谁的人 是不是你的朋友啊？！//@陳宇聰之藏身化影：别轻生 生命可贵 上世修来多少功德与福荫今世才成人//@DJ路路通：又来直播自杀，有认识这姑娘的吗？先救人再说。生命宝贵，珍惜！珍惜！	5	5	5	1	1	1	0	0	0	0	0	0	0	0	0
2	1	7	虽然不认识你，虽然不知道你发生了什么事，可是自杀始终是最傻的做法。眼看这一个人在直播自杀，心都凉了，抑或是觉得恐怖…不管怎样，希望明天睡醒发现你还活着，祝福……	5	5	5	4	4	4	1	1	1	0	0	0	0	0	0
2	2	3	#有关生死#喝茶，失眠。打开微薄却看到一姑娘割腕自杀直播，突想起约八年前读大学时，北区一男生在bbs发帖说他要跳楼，因打游戏挂科太多被勒令退学，他无言对父母选择自杀。当时我也在线劝其慎重。后学校查到ip找其人宿舍后，专门派人监守。不料在同学转身瞬间，他推开窗户跳了出去•望此女无恙[蜡烛]	1	1	1	1	1	1	0	0	0	0	0	0	0	0	0
2	2	19	珍惜生命！救命～～ //@罗老湿-CasterCrew:……我注册微博以来第三次看到有人直播自杀啦！救命啊！！！	5	5	5	1	1	1	0	0	0	0	0	0	0	0	0
2	1	28	我操 我还是第一次啊！！！太血腥了//@罗老湿-CasterCrew：……我注册微博以来第三次看到有人直播自杀啦！救命啊！！！	1	1	1	3	3	3	0	0	0	0	0	0	0	0	0
2	1	35	第二次。。何必呢//@SixSteps兆博：死都不怕 活下去有什么可怕的! 姑娘何必逼自己? //@EnDance-孙立谦: 我第一次看到……//@罗老湿-CasterCrew: ……我注册微博以来第三次看到有人直播自杀啦！救命啊！！！	1	1	1	4	4	4	1	1	1	0	0	0	0	0	0
2	1	7	直播自杀…唉，生命无take two	2	2	2	4	4	1	2	1	0	0	0	0	0	0	0
2	2	7	看我回给你的，世界上从来都没有绝路，绝路都是自己想出来的~！快点救人！//@大哥餐厅: 不要釀成風氣啊 ，生命不應如此輕率[爱心传递]新浪應該有她的資料啊//@DJ路路通:又来直播自杀，有认识这姑娘的吗？先救人再说。生命宝贵，珍惜！珍惜！ // @张张无忌 :无论真假都要快去救人啊！ //	5	5	5	4	4	1	1	1	0	0	0	0	0	0	0
1	1	7	这妞直播自杀啊…快救人。	5	5	5	1	1	1	0	0	0	0	0	0	0	0	0
2	1	7	救命啊~~~ //@视觉Sam_Cui:点解看唔开呢！边位识她就打110救她先。// @DJ路路通 ：又来直播自杀，有认识这姑娘的吗？先救人再说。生命宝贵，珍惜！珍惜！	5	5	5	1	1	1	0	0	0	0	0	0	0	0	0
2	1	7	我怕血的布朗。。衷心希望这位自杀还要将相片拉到电脑里微薄的小姐平安//@Terry朗Dr：第二次。。何必呢//@SixSteps兆博：死都不怕 活下去有什么可怕的! 姑娘何必逼自己? //@EnDance-孙立谦: 我第一次看到……//@罗老湿-CasterCrew: ……我注册微博以来第三次看到有人直播自杀啦！救命啊！！！	2	2	2	3	2	4	0	0	3	0	0	0	0	0	0
1	1	19	有人在微博直播自杀！[吃惊]@常熟电台_常广新闻 @今日一线 @头条新闻 @扬子晚报	5	5	5	1	1	1	0	0	0	0	0	0	0	0	0
1	1	19	有人在微博直播自杀！[吃惊]@常熟电台_常广新闻 @今日一线 @头条新闻 @扬子晚报	5	5	5	1	1	1	0	0	0	0	0	0	0	0	0
2	1	19	有人在微博直播自杀！[吃惊]@常熟电台_常广新闻 @今日一线 @头条新闻 @扬子晚报	5	5	5	1	1	1	0	0	0	0	0	0	0	0	0
1	1	19	有人在微博直播自杀！[吃惊]@常熟电台_常广新闻 @今日一线 @头条新闻 @扬子晚报	5	5	5	1	1	1	0	0	0	0	0	0	0	0	0
2	1	7	直播自杀。你红了	2	2	2	3	3	4	0	0	4	1	1	1	0	0	0
2	1	7	晕！我见血晕！乜解救？ //@黎诗敏CC: @大魂SA 你试距的？我见到你有加距做FANS喔，是米你个FREIND啊？// @DJ路路通 : 又来直播自杀，有认识这姑娘的吗？先救人再说。生命宝贵，珍惜！珍惜！ // @张张无忌 :无论真假都要快去救人啊！	5	5	5	3	1	3	0	0	0	0	0	0	0	0	0
2	1	27	这样的人就不应该也不值得关注！轻视生命是对家人的摧残最自私的表现！网络直播更是宣扬了不好的风气！ //@罗老湿-CasterCrew:……我注册微博以来第三次看到有人直播自杀啦！救命啊！！！	2	6	2	4	4	4	8	8	8	0	0	0	4	4	2
2	2	28	划的口口不深撒。。。 //@乌龟-Viko凉怀安:等于说那个女的自杀了？ //@DarkM邓茂_BABYCITY:我操 我还是第一次啊！！！太血腥了 //@罗老湿-CasterCrew ：……我注册微博以来第三次看到有人直播自杀啦！救命啊！！！	2	2	2	2	2	2	0	0	0	0	0	0	5	5	0
2	1	7	姑娘 身体发肤 受之父母 你无权利完结自己生命啊 问过你父母未！//@好好先生陆宪邦：人命关天啊！！！ //@DJ路路通: 又来直播自杀，有认识这姑娘的吗？先救人再说。生命宝贵，珍惜！珍惜！ //@张张无忌:无论真假都要快去救人啊！ //	5	5	5	4	4	4	7	7	7	0	0	0	0	0	0
2	1	7	哇！//@Kiko-Liu-:死解決唔到問題 // @Bozz_Ray : @请叫我莎莎 微博直播自杀！愿上帝庇佑她，别带走她。	2	2	2	3	3	3	0	0	0	0	0	0	0	0	0
2	2	7	我操。。。。。今日一打开微博就见到有人“微博直播自杀”有图为证。。。系咪傻既嗟。。有咩事唔好做走去自杀嗟，脑残噶！！！自杀原因居然系话自己无人爱，唉！！！自己都唔爱惜自己就走去稳鬼爱。。距都得噶喇。。。[怒] [怒] [怒]	1	2	1	4	4	4	9	9	1	0	0	0	0	0	0
2	1	7	这么点血就头晕，这货是贫血的？//@PinK恩恩:[汗][汗][汗] 离奇// @肥昌 : 这个人好像有关注我，怎么了 // @Kiko-Liu- :死解決唔到問題 // @Bozz_Ray : @请叫我莎莎 微博直播自杀！愿上帝庇佑她，别带走她。	2	2	2	2	2	2	0	0	0	0	0	0	0	0	0
2	1	7	自杀直播啊....[吃惊]//@小y垚: 恭喜你成功了，再有一小步，加油。//@Sunkist-Man: 不是吧。自杀？脑残。。。//@腿毛随风飘-: 为情自杀？没人爱就自杀？好傻，世界上又不止你一人被耍，不止你一人没人爱。。//@Ximic-烁：........我勒了个擦！我注册微博以来，第一次看到人家微博直播自杀！！[生病]	1	1	1	3	3	3	0	0	0	0	0	0	0	0	0
2	1	7	牛VB//@南风之弦: 自杀直播啊....[吃惊]//@小y垚: 恭喜你成功了，再有一小步，加油。//@Sunkist-Man: 不是吧。自杀？脑残。。。//@腿毛随风飘-: 为情自杀？没人爱就自杀？好傻，世界上又不止你一人被耍，不止你一人没人爱。。	2	2	2	2	2	3	0	0	0	0	0	0	0	0	0
2	2	7	[哼]想想父母如何辛苦养育你成人吧，哪有用网页版直播自杀的	2	6	2	4	4	4	2	2	2	0	0	0	0	0	0
2	1	35	你这样做对得起你的父母吗！！别傻了！！//@Kaaate蛋哥:[哼]想想父母如何辛苦养育你成人吧，哪有用网页版直播自杀的	2	2	2	4	4	4	1	1	1	0	0	0	0	0	0
2	1	32	看了猫扑某网友昨晚直播自杀的帖子，对人肉能力超强的网友表示佩服，查人不难难得是能否挽留住一个生命的逝去……当一个人选择自己了断生命时，是需要很大勇气的，曾经觉得这样很傻直到经历过一些后才真的懂得……	2	2	1	1	1	1	0	0	0	0	0	0	0	0	0
2	2	7	#行业新闻#自杀的微博直播——社会诚信的极大伤害 微博直播自杀事件，都会吸引大量关注，这体现了公众对生命的关注。但随着类似事件的高频发生，不排除部分当事者有作秀成分。 “大众传媒中的暴力引发了社会当中的暴力。”所以，媒体应慎重传播相关信息。当然这不是以权力限制，而是媒体自律	4	4	4	1	1	4	0	0	4	0	0	0	0	0	0
2	1	4	最看不起那些作秀自杀的老，！//@素食木子:为什么自杀的人专挑人多的地方死，晚上没人的时候自己躲着死去，害人害己不值得怜悯，对于尊重生命的人我们要歌颂，对于践踏生命的人只能唾弃。	6	6	6	4	4	4	9	9	9	1	1	0	0	0	0
2	1	19	我靠 这年头还有直播自杀的 甭管为啥赶紧有人管管 万一是真的有人做傻事呢 @微博小秘书 @微博客服 //@夜夜工体: 哪位关注我的大V在线？帮转一下 还有@微博客服 @微博小秘书 @平安北京 是否能帮忙联系一下 她的家人 朋友 请客服查一下她认证时留的电话	5	5	5	1	1	1	0	0	0	0	0	0	1	1	0
2	1	21	大半夜的 直播自杀。。@模特演员苏巍	1	1	1	3	3	3	0	0	0	0	0	0	0	0	0
2	1	33	@平安北京，这是在直播自杀//@五岳散人: 咋了这是？//@夜夜工体：哪位关注我的大V在线？帮转一下 还有@微博客服 @微博小秘书 @平安北京 是否能帮忙联系一下 她的家人 朋友	5	5	5	3	3	3	0	0	0	0	0	0	0	0	0
2	1	25	有个模特在围脖上直播自杀，吃了好多的药，这个世界怎么了？	1	2	1	3	3	4	0	0	11	0	0	0	0	0	0
1	1	3	又一个微博直播自杀的，得多不甘心啊！http://weibo.com/vivian48622887	2	2	2	3	3	3	0	0	0	0	0	0	0	0	0
2	2	15	有个明星在微博上直播自杀。。。。。。。。。。。。	1	1	1	3	3	3	0	0	0	0	0	0	0	0	0
2	1	36	强力围观//@UCG一刀: 不是吧？这难道是围脖自杀直播？@微博小秘书 赶紧行动吧！不管真的假的吧，万一是真的呢？	2	2	2	2	2	2	0	0	0	0	0	0	0	0	0
2	1	8	强力实况//@UCG一刀: 不是吧？这难道是围脖自杀直播？@微博小秘书 赶紧行动吧！不管真的假的吧，万一是真的呢？	2	2	2	2	2	2	0	0	0	0	0	0	0	0	0
2	2	3	我缺。。。//@戎大怪炸弹启动: 自杀直播？！我真想他妈的一脚把你踹出屎来！//@五岳散人:咋了这是？// @夜夜工体 ：哪位关注我的大V在线？帮转一下 还有 @微博客服 @微博小秘书 @平安北京 是否能帮忙联系一下 她的家人 朋友	2	2	2	3	3	3	0	0	0	0	0	0	0	0	0
2	1	7	人命关天@微博小秘书//@UCG一刀: 不是吧？这难道是围脖自杀直播？@微博小秘书 赶紧行动吧！不管真的假的吧，万一是真的呢？	5	5	5	1	1	1	0	0	0	0	0	0	0	0	0
2	1	26	在线直播自杀？？//@五岳散人:咋了这是？// @夜夜工体 ：哪位关注我的大V在线？帮转一下 还有 @微博客服 @微博小秘书 @平安北京 是否能帮忙联系一下 她的家人 朋友	2	2	2	3	3	3	0	0	0	0	0	0	0	0	0
2	1	34	微薄直播自杀，要不要玩这么大	1	2	1	3	3	3	0	0	0	0	0	0	0	0	0
2	1	24	直播自杀？还是直播炒作！应该有人报警了吧。。。	2	2	2	4	4	4	4	4	4	1	1	0	0	0	0
2	2	3	[吃惊]//@TT-Tina: 微博自杀直播！[吃惊] 求扩散救人！@平安北京 。副导演李国文？	2	2	2	3	3	3	0	0	0	0	0	0	0	0	0
2	1	17	我去，这个@模特演员苏巍 在直播自杀啊 傻娃娃呀！为自己活啊！	5	5	5	4	4	4	1	1	1	0	0	0	0	0	0
2	1	26	[衰]又有人直播自杀！美女啊！速速围观！别说我冷血啥的！我着实尼玛接受不了这个啊！为情所困自杀了还要直播的！	2	2	2	4	4	4	3	3	3	0	0	0	0	0	0
2	2	34	她在直播自杀[吃惊]不知道现在是死是活	2	2	2	1	3	1	0	0	0	0	0	0	0	0	0
2	1	36	新浪微博“模特演员苏巍”在微博直播自杀~ 各位需要研究微博的去围观吧	1	1	1	2	2	2	0	0	0	0	0	0	0	0	0
2	2	27	直播自杀ma[衰] //@晓语嫣然1213: @平安北京	2	2	2	3	3	3	0	0	0	0	0	0	0	0	0
2	1	3	活着真好，有什么难事，与我们说说，说说吧！ //@记者刘向南:又一个直播自杀的，大家快想办法救她！	5	5	5	1	1	1	0	0	0	0	0	0	0	0	0
2	1	20	直播自杀？希望只是炒作！	2	2	2	1	1	1	0	0	0	0	0	0	0	0	0
2	1	36	别走! //@记者刘向南: @平安北京 // @记者刘向南 :又一个直播自杀的，大家快想办法救她！	5	5	5	1	1	1	0	0	0	0	0	0	0	0	0
2	1	3	是怎么了？大家对别人生命不尊重，对自己生命也不尊重。//@记者刘向南: @平安北京 //@记者刘向南:又一个直播自杀的，大家快想办法救她！	6	6	2	4	4	4	9	9	9	0	0	0	0	0	0
2	1	7	等等!别这样!!! //@记者刘向南:@平安北京 //@记者刘向南:又一个直播自杀的，大家快想办法救她！	5	5	5	1	1	1	0	0	0	0	0	0	0	0	0
2	1	36	北京的赶紧找找在哪？//@记者刘向南: @平安北京 // @记者刘向南 :又一个直播自杀的，大家快想办法救她！	5	5	5	1	1	1	0	0	0	0	0	0	0	0	0
2	1	3	珍爱生命，一生只有一次。。//@芝筱淡定：有人正在自杀直播@新浪小秘书 快报警啊！	5	5	5	1	1	1	0	0	0	0	0	0	0	0	0
2	1	36	大晚上的竟然遇到这样的事！以前就有过先例，现在微博直播自杀很爽吗[怒]别轻生了你们这群人！	1	2	1	4	4	4	2	8	2	0	0	0	0	0	0
2	1	3	真是直播自杀啊。。。	1	1	1	3	3	3	0	0	0	0	0	0	0	0	0
2	2	15	啊啊啊啊啊啊啊 又是自杀直播的？附近的人呢 有没有人过去啊 有勇气自杀 怎么没有勇气活下去	5	5	5	4	4	4	9	9	9	0	0	0	0	0	0
2	2	4	自杀直播，快救人啊	5	5	5	1	1	1	0	0	0	0	0	0	0	0	0
2	1	3	转起~~~直播自杀的都是不想死的，认识的赶紧领走……	2	6	5	4	4	4	4	4	4	0	0	0	0	0	0
2	1	34	为个男人微博直播自杀要不要做那么愚蠢的事~哎 //@黄思思vivi:不要做傻事啊、还年轻呢。	5	5	5	4	4	4	1	1	1	0	0	0	0	0	0
2	1	7	直播自杀？！[衰][衰]@微博辟谣 //@番茄好吃: ！！！！！！！ //@努力追求梦想的輝輝:@平安北京 //@天佑中华A: 请当地网友报警！	5	5	5	3	3	3	0	0	0	0	0	0	0	0	0
2	2	34	直播自杀？！？！[吃惊] //@richie-张: //@记者刘向南: 微博里写已吃药了，说是这个@影视李国文 骗了她。@平安北京 快想办法救人。	2	2	2	3	3	3	0	0	0	0	0	0	0	0	0
2	2	7	自杀直播，不知真假，不过还是希望别做傻事	1	2	1	4	4	4	1	1	1	0	0	0	0	0	0
2	2	5	微博直播自杀？无论真的假的，不值得吧[哼]	2	2	2	4	4	4	1	1	1	0	0	0	0	0	0
2	1	10	啥情况，这是个实名围脖，赶紧找认识她的人 //@楼市传媒老蔡:不好，快转 // @记者刘向南 : @平安北京 // @记者刘向南 :又一个直播自杀的，大家快想办法救她！	5	5	5	1	1	1	0	0	0	0	0	0	0	0	0
2	1	3	。。。？？？求真相//@记者刘向南: 又一个直播自杀的，大家快想办法救她！	2	2	2	3	3	3	0	0	0	0	0	0	0	0	0
2	1	34	@模特演员苏巍 微博自杀直播！救人要紧！	5	5	5	1	1	1	0	0	0	0	0	0	0	0	0
2	1	35	不管怎么样 看有没有相关新闻吧//@宇宙最大饼脸失血过多: 直播自杀？真的假的？还是博出位？现在的人都怎么了… //@还是沈大宝比较好: 什么情况！！！	2	2	2	1	1	1	0	0	0	0	0	0	0	0	0
2	1	5	生命难以承受之轻！ //@时间像把刀:我刚打了北京110，接线员说已接到很多报警电话，应该已出警了，希望来得及。 //@逍遥影像:别呀，谁在附近赶紧救救她，快报警！！！ //@郭巧: 天啊，凌晨看到围脖直播自杀了。。谁赶紧救救她吧。	2	2	2	4	4	4	6	2	6	0	0	0	0	0	0
2	1	7	小转一个，虽然唔知系咪炒作//@史上第一最邪呼: 我想知道这个事情是不是真的？？？？微博自杀直播？？？[思考]@凤凰杨娟 @李金铭Kimi @李紫东 @杨小羊的微博 @解决网许怀哲 @lattel乐 @旺旺小薇 @叫兽易小星 @蔣宗裕	5	5	5	4	4	4	4	4	4	1	1	1	0	0	0
2	1	7	进去看了下，微博直播自杀，还真毛骨悚然[生病]	1	1	1	3	3	3	0	0	0	0	0	0	0	0	0
2	2	34	@平安北京，北京的同学快报警啊 //@葡萄男：这么潮啊直播自杀~//@吵死你的chaosino: 在北京的同学们。。有办法救人不？报警有用不？。她在直播自杀。。。。	5	5	5	1	1	1	0	0	0	0	0	0	0	0	0
2	2	19	希望只是一场虚惊，生命脆弱，我们能做的只有好好爱护它，刚看了观音山，又看到微博直播自杀，有点抑郁，天亮给爸妈打电话，好久没聊天了……	1	1	1	1	1	1	0	0	0	0	0	0	0	0	0
2	1	34	我了个去！！！吃安眠药自杀直播！！！救她啊！！！！！！//@汤楠北京：如果是真的请救救她	5	5	5	1	1	1	0	0	0	0	0	0	0	0	0
2	2	7	真的直播自杀么 //@菊二叔:这……能做的只有祈祷，请珍惜你的生命	2	2	2	3	2	3	0	0	0	0	0	0	0	0	0
2	1	34	天呐！！千万别啊~！！//@王涛_实况足球解说员: 苏巍，如果你为一个薄情郎死，太不值了。你有爸爸妈妈，他们更需要你。你让白发人送黑发人？有关部门，快行动，110，去救救她吧！//@UCG一刀：不是吧？这难道是围脖自杀直播？@微博小秘书 赶紧行动吧！不管真的假的吧，万一是真的呢？	5	5	5	1	1	1	0	0	0	0	0	0	0	0	0
2	2	27	[吃惊]直播自杀。。不知道咋地了。。。	2	2	2	3	3	3	0	0	0	0	0	0	0	0	0
2	1	34	晕，终于见识了微薄直播自杀！快救人啊！！！！！	5	5	5	1	1	1	0	0	0	0	0	0	0	0	0
2	1	21	看了一眼，好像还是因为男人，真是没意思 //@超监督乌鸦:赌一块钱死不成，生前何必炒作？死后自会成名!做鬼死得恶，使乜发微博！ //@馬叮史: 没隔一段时间微博就有直播自杀的，何必呢 //@天佑中华A: 请当地网友报警！	2	2	2	4	4	2	9	9	0	0	0	0	0	0	0
2	1	26	真死了？ //@少数派MR_Ian伊恩:直播自杀。。。正在看2个当事人的微博，好像是男导演潜规则，然后劈腿，女的自杀了。。。。好乱。	2	2	2	1	2	1	0	0	0	0	0	0	0	0	0
2	1	7	微博直播自杀？别想不开啊，赶紧打120。 //@贾樟柯:什么情况？谁认识她，去帮一把吧。 //@蓝义Alex:@袁岳 @薛蛮子 @方羌羌 @冯小刚 @王小山 @胡锡进 @作业本 @贾樟柯 @五岳散人 @angelica张宇 @李东田 @洪晃ilook @于建嵘	5	5	5	1	1	1	0	0	0	0	0	0	0	0	0
2	1	19	自杀直播，不知真假，不过还是希望别做傻事	2	2	2	4	4	4	1	1	1	0	0	0	0	0	0
2	1	18	直播自杀？	2	2	2	2	2	2	0	0	0	0	0	0	0	0	0
2	1	3	我认为，对于她今生的离去，我们怀着悲痛的心情，而对于她的来生，我们带着祝福的态度，祝愿她下辈子投胎大熊猫（非野生）。没准儿是晶晶，盼盼或是圆圆呢。//@小美人拍：微薄直播自杀的，救不了，明天肯定就有报道那个女模微薄直播为情自杀了。这么好的女孩子，为什么啊。想想父母吧。	2	2	2	1	1	1	0	0	0	0	0	0	0	0	0
2	2	7	报警了？有啥想不开的，生命比什么都重要！ //@厚璞睿丰韩玮烨: //@楼市传媒老蔡: 不好，快转 //@记者刘向南: @平安北京 //@记者刘向南:又一个直播自杀的，大家快想办法救她！	5	5	5	4	4	4	1	1	1	0	0	0	0	0	0
1	1	3	今晚微博看点@模特演员苏巍 微博直播自杀，明天她要是死了，我就裸奔。	2	2	2	4	4	4	4	4	4	0	0	0	0	0	0
2	1	26	不能冷血啊//@记者刘向南: @平安北京 //@记者刘向南:又一个直播自杀的，大家快想办法救她！	5	5	2	1	1	1	0	0	0	0	0	0	0	0	0
2	1	7	我所能做的暂时也只是转发下//@记者刘向南：又一个直播自杀的，大家快想办法救她！	5	5	5	1	1	1	0	0	0	0	0	0	0	0	0
2	2	8	真的假的//@小Y_春困秋乏夏打盹: 静静的和发微薄有点矛盾。。不过还是说一下，珍惜生命，不要骗人//@远古的刀: 一时想不开而已//@刘的迪迪: 其实，我们有阻止他人放弃自己生命的权力和义务吗？//@UCG一刀: 不是吧？这难道是围脖自杀直播？@微博小秘书 赶紧行动吧！不管真的假的吧，万一是真的呢？	2	2	2	4	3	4	4	0	4	0	0	0	0	0	0
2	1	3	为什么直播自杀啊？好玩吗？	6	6	6	4	4	4	2	8	2	0	0	0	0	0	0
2	1	3	回复@终南刺青:看起来是真的啊！！！！谁认识她啊？这么年轻的姑娘，不懂事啊，谁劝劝她啊！ //@终南刺青:http://weibo.com/vivian48622887 王老师有人直播自杀，快去救吧	5	5	5	1	1	1	0	0	0	0	0	0	0	0	0
2	1	7	请珍惜自己的生命，还有生你养你父母…如果还有知觉就打个电话到110…宁愿你现在微博直播自杀是玩我们的…放弃念头啦…12点到现在已经一个多小时没更新了……	5	5	5	1	1	1	0	0	0	0	0	0	0	0	0
2	1	30	别犯傻，没有过不去的火焰山。 //@万轩岐carol:服了，都有勇气为什么没有勇气活呢！你是不是有点自私呀// @楼市传媒老蔡 :不好，快转 // @记者刘向南 : @平安北京 // @记者刘向南 :又一个直播自杀的，大家快想办法救她！	5	5	5	4	4	4	6	6	6	0	0	0	0	0	0
2	1	27	是真，赶紧救人。。要不这妞在炒作吧。。//@塔尔迪尼: 直播自杀	5	5	5	4	4	4	4	4	4	1	1	1	0	0	0
1	1	34	@新浪娱乐 你们块想想办法！！！//@王涛_实况足球解说员: 苏巍，如果你为一个薄情郎死，太不值了。你有爸爸妈妈，他们更需要你。你让白发人送黑发人？有关部门，快行动，110，去救救她吧！//@UCG一刀：不是吧？这难道是围脖自杀直播？@微博小秘书 赶紧行动吧！不管真的假的吧，万一是真的呢？	5	5	5	1	1	1	0	0	0	0	0	0	0	0	0
2	2	14	现在的人为了上位，为了成名，什么都敢做啊！ 微博直播自杀？ 这个结果就好像要跳楼的人拉住旁边的人说不要拉我，不要拉我，让我死，是一个道理！	6	6	6	4	4	4	4	4	4	1	1	1	0	0	0
2	1	27	被个男人骗了[抓狂]核实吧，该救就快 //@KDS-都都平丈我: 啥情况？ //@还是叫田林一枝花: //@宇宙最大饼脸失血过多: 直播自杀？真的假的？还是博出位？现在的人都怎么了… //@还是沈大宝比较好: 什么情况！！！	5	5	5	1	1	4	0	0	4	4	4	4	0	0	0
2	2	34	这个现象太多了,微薄晒自杀的多了去了,去年就流行的炒作方式,狼来了叫多了以后,等真的狼来了,就再也没人救了。	6	2	1	4	4	4	4	8	7	1	1	1	0	0	0
2	1	34	直播自杀吗？	2	2	2	2	2	2	0	0	0	0	0	0	0	0	0
2	1	1	天啦 大半夜的直播自杀好恐怖！明天头条必须是这个！	1	1	1	3	3	3	0	0	0	0	0	0	0	0	0
2	1	7	快救人 一个鲜活的生命 现场直播自杀 //@贾樟柯: 什么情况？谁认识她，去帮一把吧。 //@蓝义Alex:@袁岳 @薛蛮子 @方羌羌 @冯小刚 @王小山 @胡锡进 @作业本 @贾樟柯 @五岳散人 @angelica张宇 @李东田 @洪晃ilook @于建嵘	5	5	5	1	1	1	0	0	0	0	0	0	0	0	0
2	1	7	一路走好//@大兜饭:珍惜生命，沒有東西比活著更美好 // @杨韵cecily :这是怎么回事？微薄直播自杀？？这这世界怎么了？？如果有人认识倒是救人要紧啊。。	2	2	2	1	1	2	0	0	0	0	0	0	4	4	4
2	1	35	自杀直播啊？真的还是炒作？	2	2	2	4	4	4	4	4	4	0	0	0	0	0	0
2	3	36	悄悄的，那就别声张。打枪的不要。//@记者刘向南: @平安北京 //@记者刘向南:又一个直播自杀的，大家快想办法救她！	2	2	2	4	4	4	3	3	3	0	0	0	0	0	0
2	2	12	有人认识这货木？我才知道有人直播自杀的啊－－洋气。救人要紧啊不过要是炒作的话哼哼…	5	5	5	4	4	4	4	4	4	1	1	1	1	0	1
2	2	27	这妹子微博直播自杀，还是为情所困，说实话我觉得挺傻的//@袁岳:劈腿还为他困，傻啊？！// @张硕iPress :看她前两条微博应该是为情所困，被男友劈腿，也不能以死相报啊，太傻了，快救人！！！// @贾樟柯 : 什么情况？谁认识她，去帮一把吧。 @袁岳 @冯小刚 @王小山	2	2	2	4	4	4	1	1	1	4	4	0	0	0	0
2	1	36	退一步并不代表会海阔天空，但绝对不会是死路一条！//@为了减肥而减肥: 静静的走,干嘛还要发微博,就这样走啊~博出位, //@暧昧ML:怯懦之人，选择逃避。 //@berryMaster:这图看着有点眼熟 //@经纬小西: 额！！！直播自杀么！！	5	5	5	1	1	1	0	0	0	0	0	0	0	0	0
2	2	26	神啊，又一个微博直播自杀的、、、为了一个男人去死，对得起自己的父母么？ //@记者刘向南:微博里写已吃药了，说是这个 @影视李国文 骗了她。 @平安北京 快想办法救人。	1	2	1	4	4	4	9	9	7	0	0	0	0	0	0
2	1	19	直播自杀~珍爱生命！！远离微博	6	6	6	1	1	3	0	0	0	0	0	0	0	0	0
2	2	3	第一次看微博直播自杀，还是一个模特…大半夜的很吓人…	1	1	1	3	3	3	0	0	0	0	0	0	0	0	0
2	1	7	微博控[给力][汗]//@JanLam23: 臨死也要微博，現在微博太強大了 [汗]//@RAYSON阿诺:有人微博直播自杀啊~~~~！！！！// @谷正中 : 北京公安呢，你们有微博吗？人命关天// @叔于田 ：// @文三娃 ：祈祷平安！ // @赵楚 :这人在哪儿？有警方在线吗？ // @风行者微言 : 这次可能真的要救命！	2	2	2	2	3	4	0	0	2	0	0	0	0	0	0
2	1	34	刚想睡 又看到个直播自杀的。	1	1	1	3	3	3	0	0	0	0	0	0	0	0	0
2	1	15	直播自杀？@楚天交通广播 @楚天都市报 @乐活武汉 @湖北卫视官方微博 北京的博友快报警 @平安北京！拒绝冷漠，但也希望不是为了博出名！	5	5	5	4	1	4	4	0	4	1	1	0	1	1	0
2	1	7	天啊，微博直播自杀！这世界怎么了？？？有认识的人救一下啊！	5	5	5	3	3	3	0	0	0	0	0	0	0	0	0
2	1	10	请北京的博友去看看吧！或报警！ //@Sophida: 直播自杀？？？？ //@纯纯777:车模自杀，肯定是遇到潜规则了！一路走好。 //@nurgl：[疑问] //@蔡烨的微博: 亲爱的，相信微博吧，相信大家吧，我们都陪着你呢，你有啥委屈、啥痛苦、啥不幸---就都说出来吧	5	5	5	1	1	1	0	0	0	0	0	0	0	0	0
2	1	27	还有力气发微博。。。？//@二姐小瞳:这妹子微博直播自杀，还是为情所困，说实话我觉得挺傻的/// @张硕iPress :看她前两条微博应该是为情所困，被男友劈腿，也不能以死相报啊，太傻了，快救人！！！// @贾樟柯 : 什么情况？谁认识她，去帮一把吧。	2	2	2	3	3	4	0	0	4	0	0	0	0	0	0
2	1	3	现在微博功能越来越强大了，居然还开发了直播自杀功能。。。NB。。。	6	6	6	2	2	3	0	0	0	0	0	0	0	0	0
2	2	28	和着跟她姘头一起炒作呢，不死说不过去吧亲//@Miss-Child13: 额，又一个直播自杀的。姑娘， 本小姐诈尸这么多年，真觉得咋好死不如赖活着。你看看这世界上各种活着不如死了的人和事，心理该平衡下~	2	2	2	4	4	4	4	4	4	1	1	1	5	0	5
2	2	21	真有微博直播自杀的啊，以前在电视里看过，现在的人都怎么了……	2	2	1	4	4	4	11	11	11	0	0	0	0	0	0
2	1	7	[吃惊]天，居然有人在直播自杀[吃惊][吃惊]，而且还是有v的	2	2	2	3	3	3	0	0	0	0	0	0	0	0	0
2	2	19	面对躺在血泊中的小女孩可以见死不救的人们应该向发微博想拯救直播自杀的小明星的人们学习！ //@larry米格:已经有过一个电台DJ直播自杀了!我们不能冷漠,要拯救生命!	2	2	6	1	1	1	0	0	0	0	0	0	1	1	1
2	2	3	帮转，sos//@程立澜: 直播自杀！有认识她或者她的熟人的赶快报警救人！	5	5	5	1	1	1	0	0	0	0	0	0	0	0	0
2	1	3	救人！ //@楼市传媒老蔡:不好，快转 //@记者刘向南: @平安北京 //@记者刘向南:又一个直播自杀的，大家快想办法救她！	5	5	5	1	1	1	0	0	0	0	0	0	0	0	0
2	1	3	半夜能在微博扫出很多白日里发现不了的奇闻~有直播自杀的，爆小三的，姐弟恋的~~最近五毛们没掐架了？	6	6	6	4	4	4	11	11	11	0	0	0	0	0	0
2	1	3	古人云：好死不如赖活着！看看卡扎菲！//@赵立zhaoli: //@施勇2010: //@伊洛尹:[汗]微博直播自杀最近很流行啊，活着虽然痛苦，也比死了好啊，唉。	5	5	5	1	1	1	0	0	0	0	0	0	0	0	0
2	1	7	ca!半夜好不容易上来看看，又是姐弟恋表态，又是不入流小演员自杀直播的...还是睡觉去吧...戒手贱！	1	2	1	4	4	4	3	3	2	0	0	0	0	0	0
2	1	3	@模特演员苏巍 微博自杀直播，现在的人都怎么了，生命真的不值钱呀，弄得我现在睡意全没有，关爱生命呀，虽然已经报警，希望你能平安度过这道坎。	1	5	1	1	1	1	0	0	0	0	0	0	0	0	0
1	1	16	网友碰到这种情况要有意识的转发。已经有几次微博直播自杀事件，因为网友觉得是假而酿成惨剧的了。 //@袁朝军:回复@傻小子吧:遇到这事，甭管是真是假，随手转发，说不定就救人一命。 //@傻小子吧:回复@袁朝军:也就是转发一下。	6	6	6	1	1	1	0	0	0	0	0	0	1	1	1
2	1	36	第一次真实经历别人的自杀直播！很惋惜！这么美好的世界，你不应该为了这么些事伤害自己！大家已经报警，希望可以挽救你的生命！[蜡烛]	1	1	1	1	1	1	0	0	0	0	0	0	0	0	0
2	1	7	甘大镬？微博直播自杀？//@巴索風雲: 刚打北京110电话，说已经接报，民警已经开展工作，希望能赶上	2	2	2	3	3	3	0	0	0	0	0	0	0	0	0
2	1	32	真的想死之人是拦不住的…… //@黄阿毛自言自语:// @记者刘向南 : @平安北京 // @记者刘向南 :又一个直播自杀的，大家快想办法救她！	2	2	2	2	3	4	0	0	4	0	0	0	4	4	0
2	1	7	【微博新闻】演员模特苏巍在微博上“直播自杀”，微博上附有药品的图片称“我会把它吃光 然后静静的走”。根据微博的言论，自杀原因疑为为情所困，微博受到网友的关注。	3	3	3	2	2	2	0	0	0	0	0	0	0	0	0
2	1	3	赶上微博自杀直播了。北京警方已经开始定位救人了。但愿别死，生命至上。明天看看有什么后续发展。	1	1	2	1	1	1	0	0	0	0	0	0	0	0	0
2	1	36	直播自杀？苹果社区？泥马！！！方子铭家。。	2	2	2	3	3	3	0	0	0	0	0	0	0	0	0
2	2	3	直播自杀？[吃惊]	2	2	2	3	3	3	0	0	0	0	0	0	0	0	0
2	2	30	还真有功夫发微博都快挂了 //@猪小菜:半夜看到有人微博直播自杀，已经昏迷，开始发拼音。[衰]	2	2	2	4	4	4	11	3	11	0	0	0	0	0	0
1	1	16	[good] @傻小子吧 @袁朝军 两位仁兄辛苦了。另外感谢@平安北京 //@袁朝军：回复@湖南-敖立:有道理。最好的办法是及时与当地的@平安XX 联系。 //@湖南-敖立:网友碰到这种情况要有意识的转发。已经有几次微博直播自杀事件，因为网友觉得是假而酿成惨剧的了。 //@袁朝军:回复@傻小子吧:遇到这事，甭管是真	2	2	2	1	1	1	0	0	0	0	0	0	0	0	0
2	2	9	又是一自杀直播？姑娘啊 别做傻事！	5	5	5	4	4	4	1	1	1	0	0	0	0	0	0
2	1	3	发表了1张图片 微博上的负面信息，为情自杀？潜规则实例？这个算赤裸裸的#微博自杀直播#吗，随后带来的微博新个人信息公开度与媒体社会连锁问题探讨，一条生命，生死之间，微博行间，#社交网络的后死亡交流研究# @模特演员苏巍 @影视李国文 http://t.cn/SPUd7D	3	3	3	2	2	2	0	0	0	0	0	0	0	0	0
2	2	30	希望是假的，不管怎样活着总是好的 //@尤大面: 是个巨蟹座[衰] //@猪小菜:半夜看到有人微博直播自杀，已经昏迷，开始发拼音。[衰]	1	2	5	1	1	4	0	0	4	0	0	0	0	0	0
2	2	27	她还播着呢 //@chengyuyuan: 大半夜赶上个微博直播自杀的。[衰]。贵圈真乱。	2	2	2	3	3	3	0	0	0	0	0	0	0	0	0
2	2	7	同意，极其不负责任 //@茅侃侃:强烈要求严惩这种微博直播自杀的，不但带来极其恶劣的社会影响，教坏小孩子，而且严重耗费社会公共资源。	6	6	6	4	4	4	8	8	7	0	0	0	0	0	0
2	1	35	赶快找几个卖方研究员去开导开导~~这样就自杀你让广大证券从业人员情何以堪~~~ //@蒋钰锟:这都怎么了。。直播自杀啊// @窦方卓混血小美 : 谁认识，大家看看她微薄，她要自杀	5	5	5	1	1	1	0	0	0	0	0	0	0	0	0
2	1	26	@岛捣//@UCG一刀:不是吧？这难道是围脖自杀直播？ @微博小秘书 赶紧行动吧！不管真的假的吧，万一是真的呢？	5	5	5	1	1	1	0	0	0	0	0	0	0	0	0
2	2	27	靠,吃安眠药死是超级难受的一件事//@散步的树叶: 怎么又有人微薄直播自杀啊？ //@西门不暗:北京的朋友想办法救人啊	2	2	2	1	2	1	0	0	0	0	0	0	0	0	0
2	2	19	[汗]大半夜一上来就看到有人直播自杀	1	1	1	3	3	3	0	0	0	0	0	0	0	0	0
1	2	3	微博新项目！直播自杀可还行。 //@孟泽光:对，此女直播自己的自杀，受到网友关注 // @李光睿 :………………是我迷糊了还是看串行了么？自杀还是直播 // @孟泽光 :为什么这个人被突然关注？ @黑匣子陈廖宇 类似的微博不少见啊 // @贾樟柯 :什么情况？谁认识她，去帮一把吧。	2	2	2	2	2	2	0	0	0	0	0	0	0	0	0
2	1	27	这位演员正在微博上直播自杀，有认识她的报个警，告诉一下警察叔叔地址去救人吧	5	5	2	1	1	1	0	0	0	0	0	0	0	0	0
2	2	35	今天微博又有人火了。。。一个直播自杀的三流模特[衰]	2	2	1	3	3	2	0	0	0	0	0	0	0	0	0
2	2	3	生命不是场戏！活着不是只有自己！ //@我:微博新项目！直播自杀可还行。 // @孟泽光 :对，此女直播自己的自杀，受到网友关注 // @李光睿 :………………是我迷糊了还是看串行了么？自杀还是直播 // @孟泽光 :为什么这个人被突然关注？ @黑匣子陈廖宇 类似的微博不少见啊	6	6	6	4	4	1	2	7	0	0	0	0	0	0	0
2	2	27	有人围脖直播自杀全过程啊?!快救人！//@索菲亚的窝: 什么情况?别犯傻	5	5	5	1	1	1	0	0	0	0	0	0	0	0	0
2	2	34	微博直播自杀的她，得救没？	2	2	2	1	1	1	0	0	0	0	0	0	0	0	0
2	1	35	那位模特在微博直播自杀 不就是被个副导演潜规则了 需要自杀吗 这么单纯? [晕][汗]	2	2	2	4	4	4	2	2	2	0	0	0	0	0	0
2	2	27	现场直播自杀？[吃惊]帮转 //@蒋大哥：想想办法吧 //@王志安: 有谁认识这位模特吗？赶紧想点办法吧。	5	5	5	1	1	1	0	0	0	0	0	0	0	0	0
2	1	36	微博诞生后的第一次自杀直播，看过留言以后发现这世界有太多太多的路人18。	1	1	1	1	1	1	0	0	0	0	0	0	0	0	0
2	2	15	『此刻』怎么回事？ 模特演员苏巍 是在微博直播自杀吗？ 第一条：“亲爱的们 再见了 我要消失了 对不起 我没有办法接受这样的结果 影视李国文 你记住我做鬼也不会放过你的" / 第二条： “对不起大家 我真的要走了 再见吧 我没办法接受”, 关注中	2	2	2	1	1	1	0	0	0	0	0	0	0	0	0
2	1	28	又有人在微博直播自杀？还是带V的？哪个小明星？[疑问]	2	2	2	2	3	2	0	0	0	0	0	0	0	0	0
1	1	27	回复@SimplyReckless:不就是搞上一个制作人，然后被抛弃了么，多大个事啊 //@SimplyReckless:为啥救人啊？都不想活了，还有啥可救的啊？ //@堂戏剧贺景龙:这位演员正在微博上直播自杀，有认识她的报个警，告诉一下警察叔叔地址去救人吧	2	2	2	4	4	4	6	6	6	0	0	0	0	0	0
2	2	3	娱乐圈啥事都不忘娱乐大众。//@小谢宇:小三争风败了 //@猪小菜:半夜看到有人微博直播自杀，已经昏迷，开始发拼音。[衰]	2	2	2	4	4	4	3	3	3	0	0	0	0	0	0
2	2	19	哎！真的要想开点 //@李亦寒同学:又一个直播自杀的，咋回事儿啊这世界？不管怎么样，还是转一下吧！如有认识的赶紧劝劝！ //@醉翁:深更半夜,今年这个是第几个?	2	2	2	4	4	4	1	1	1	0	0	0	0	0	0
2	1	27	『此刻』怎么回事？ 模特演员苏巍 是在微博直播自杀吗？ 第一条：“亲爱的们 再见了 我要消失了 对不起 我没有办法接受这样的结果 影视李国文 你记住我做鬼也不会放过你的" / 第二条： “对不起大家 我真的要走了 再见吧 我没办法接受”, 关注中	2	2	2	1	1	1	0	0	0	0	0	0	0	0	0
2	2	34	『此刻』怎么回事？ 模特演员苏巍 是在微博直播自杀吗？ 第一条：“亲爱的们 再见了 我要消失了 对不起 我没有办法接受这样的结果 影视李国文 你记住我做鬼也不会放过你的" / 第二条： “对不起大家 我真的要走了 再见吧 我没办法接受”, 关注中	2	2	2	1	1	1	0	0	0	0	0	0	0	0	0
2	2	7	前阵子流行割脉…现在是吃药么？//@经纬小西:额！！！直播自杀么！！	2	2	2	2	2	2	0	0	0	0	0	0	0	0	0
2	2	35	[衰]//@Niki_晶: [汗][汗][吃驚][吃驚] //@josehp:怎么了，有人可以去帮帮忙吗 // @蒋钰锟 :这都怎么了。。直播自杀啊// @窦方卓混血小美 : 谁认识，大家看看她微薄，她要自杀	2	2	2	3	3	3	0	0	0	0	0	0	0	0	0
2	1	7	『此刻』怎么回事？ 模特演员苏巍 是在微博直播自杀吗？ 第一条：“亲爱的们 再见了 我要消失了 对不起 我没有办法接受这样的结果 影视李国文 你记住我做鬼也不会放过你的" / 第二条： “对不起大家 我真的要走了 再见吧 我没办法接受”, 关注中	2	2	2	1	1	1	0	0	0	0	0	0	0	0	0
2	1	24	这才是真正的微博控……其他人弱爆了 //@王婷玉珍珍:没力气还能发微博？真厉害。 //@猪小菜:半夜看到有人微博直播自杀，已经昏迷，开始发拼音。[衰]	2	2	2	4	3	4	2	0	2	0	0	0	0	0	0
2	2	3	特别低级的报复形式，如自杀自残～归结为自私，不顾家人父母！不过先救人！ //@茅侃侃:强烈要求严惩这种微博直播自杀的，不但带来极其恶劣的社会影响，教坏小孩子，而且严重耗费社会公共资源。	6	6	6	4	4	4	7	7	7	0	0	0	1	1	1
2	1	7	『此刻』怎么回事？ 模特演员苏巍 是在微博直播自杀吗？ 第一条：“亲爱的们 再见了 我要消失了 对不起 我没有办法接受这样的结果 影视李国文 你记住我做鬼也不会放过你的" / 第二条： “对不起大家 我真的要走了 再见吧 我没办法接受”, 关注中	2	2	2	1	1	1	0	0	0	0	0	0	0	0	0
2	1	7	『此刻』怎么回事？ 模特演员苏巍 是在微博直播自杀吗？ 第一条：“亲爱的们 再见了 我要消失了 对不起 我没有办法接受这样的结果 影视李国文 你记住我做鬼也不会放过你的" / 第二条： “对不起大家 我真的要走了 再见吧 我没办法接受”, 关注中	2	2	2	1	1	1	0	0	0	0	0	0	0	0	0
2	1	3	转 //@楼市传媒老蔡: 不好，快转 //@记者刘向南: @平安北京 //@记者刘向南:又一个直播自杀的，大家快想办法救她！	5	5	5	1	1	1	0	0	0	0	0	0	0	0	0
2	2	14	刚朋友给了个链接我，是一加V的人直播自杀。。据说结果没死成，被救了。这世上无聊的人咋那么多，有的人很努力地想活却活不成，这种人。。。救了也是浪费资源！	2	2	1	4	4	4	9	9	9	0	0	0	4	4	0
2	2	35	『此刻』怎么回事？ 模特演员苏巍 是在微博直播自杀吗？ 第一条：“亲爱的们 再见了 我要消失了 对不起 我没有办法接受这样的结果 影视李国文 你记住我做鬼也不会放过你的" / 第二条： “对不起大家 我真的要走了 再见吧 我没办法接受”, 关注中	1	1	1	1	1	1	0	0	0	0	0	0	0	0	0
2	1	3	又一个直播自杀的 //@长安张珂:唉。救人先。女演员和模特们，谈恋爱还是编剧靠谱。	2	2	2	3	3	3	0	0	0	0	0	0	0	0	0
2	1	12	『此刻』怎么回事？ 模特演员苏巍 是在微博直播自杀吗？ 第一条：“亲爱的们 再见了 我要消失了 对不起 我没有办法接受这样的结果 影视李国文 你记住我做鬼也不会放过你的" / 第二条： “对不起大家 我真的要走了 再见吧 我没办法接受”, 关注中	2	2	2	1	1	1	0	0	0	0	0	0	0	0	0
2	1	7	『此刻』怎么回事？ 模特演员苏巍 是在微博直播自杀吗？ 第一条：“亲爱的们 再见了 我要消失了 对不起 我没有办法接受这样的结果 影视李国文 你记住我做鬼也不会放过你的" / 第二条： “对不起大家 我真的要走了 再见吧 我没办法接受”, 关注中	2	2	2	1	1	1	0	0	0	0	0	0	0	0	0
2	1	36	..直播自杀，姑娘想开点...	5	5	5	4	4	4	1	1	1	0	0	0	0	0	0
2	1	33	云南船民，卡扎菲，小悦悦，累死的五旬民工大叔，还有刚刚直播自杀的模特……本周我的微博主题是－－死亡	2	2	1	2	3	1	0	0	0	0	0	0	0	0	0
2	1	4	『此刻』怎么回事？ 模特演员苏巍 是在微博直播自杀吗？ 第一条：“亲爱的们 再见了 我要消失了 对不起 我没有办法接受这样的结果 影视李国文 你记住我做鬼也不会放过你的" / 第二条： “对不起大家 我真的要走了 再见吧 我没办法接受”, 关注中	2	2	2	1	1	1	0	0	0	0	0	0	0	0	0
2	2	7	有人微薄直播自杀！！我还是第一次围观！难受！好死不如赖活着！希望那个菇凉没事吧！	1	1	1	1	1	1	0	0	0	0	0	0	0	0	0
2	3	36	『此刻』怎么回事？ 模特演员苏巍 是在微博直播自杀吗？ 第一条：“亲爱的们 再见了 我要消失了 对不起 我没有办法接受这样的结果 影视李国文 你记住我做鬼也不会放过你的" / 第二条： “对不起大家 我真的要走了 再见吧 我没办法接受”, 关注中	2	2	2	1	1	1	0	0	0	0	0	0	0	0	0
2	1	27	又是微博半夜直播自杀，这次是个加V的女模特，跟导演 @影视李国文 扯上了关系	2	2	2	3	3	3	0	0	0	0	0	0	0	0	0
2	2	8	表态 还是反对 这种直播自杀开了很坏的先例 即使是真的 他们的朋友总会看到她的信息 不用那么多人在微博上转来转去 弄得鸡飞狗跳 最重要的是这种行为是非常恶劣的示范	2	2	6	4	4	4	8	8	8	0	0	0	0	0	0
2	2	24	『此刻』怎么回事？ 模特演员苏巍 是在微博直播自杀吗？ 第一条：“亲爱的们 再见了 我要消失了 对不起 我没有办法接受这样的结果 影视李国文 你记住我做鬼也不会放过你的" / 第二条： “对不起大家 我真的要走了 再见吧 我没办法接受”, 关注中	2	2	2	1	1	1	0	0	0	0	0	0	0	0	0
2	1	7	『此刻』怎么回事？ 模特演员苏巍 是在微博直播自杀吗？ 第一条：“亲爱的们 再见了 我要消失了 对不起 我没有办法接受这样的结果 影视李国文 你记住我做鬼也不会放过你的" / 第二条： “对不起大家 我真的要走了 再见吧 我没办法接受”, 关注中	2	2	2	1	1	1	0	0	0	0	0	0	0	0	0
2	2	8	真惨，现在人都怎么了？ //@芒果妈妈UFO:愿你幸福，几乎每天晚上都有微博直播自杀~哎。	2	2	2	3	3	4	0	0	11	0	0	0	0	0	0
2	1	35	晕 刚吃完中饭 竟然看到国内有人微博直播自杀。。。。	1	1	1	3	3	3	0	0	0	0	0	0	0	0	0
2	1	28	『此刻』怎么回事？ 模特演员苏巍 是在微博直播自杀吗？ 第一条：“亲爱的们 再见了 我要消失了 对不起 我没有办法接受这样的结果 影视李国文 你记住我做鬼也不会放过你的" / 第二条： “对不起大家 我真的要走了 再见吧 我没办法接受”, 关注中	2	2	2	1	1	1	0	0	0	0	0	0	0	0	0
2	1	7	『此刻』怎么回事？ 模特演员苏巍 是在微博直播自杀吗？ 第一条：“亲爱的们 再见了 我要消失了 对不起 我没有办法接受这样的结果 影视李国文 你记住我做鬼也不会放过你的" / 第二条： “对不起大家 我真的要走了 再见吧 我没办法接受”, 关注中	2	2	2	1	1	1	0	0	0	0	0	0	0	0	0
2	1	27	又直播自杀。。	1	1	1	3	3	3	0	0	0	0	0	0	0	0	0
2	1	18	大半夜的有人微博直播自杀。围观的我认为这是炒作。	1	1	1	4	4	4	4	4	4	1	0	1	0	0	0
2	1	33	有个女生在微博上直播自杀，希望她平安！再糟的事，只有活着，才有转机。晚安吧，咔！	5	5	5	1	1	1	0	0	0	0	0	0	0	0	0
2	1	7	5。微薄直播自杀	1	2	1	3	3	3	0	0	0	0	0	0	0	0	0
2	1	34	『此刻』怎么回事？ 模特演员苏巍 是在微博直播自杀吗？ 第一条：“亲爱的们 再见了 我要消失了 对不起 我没有办法接受这样的结果 影视李国文 你记住我做鬼也不会放过你的" / 第二条： “对不起大家 我真的要走了 再见吧 我没办法接受”, 关注中	2	2	2	1	1	1	0	0	0	0	0	0	0	0	0
2	1	33	继续关注 看这个有点突然 @平安北京 也关注此事了//@云南信息报: 今晚，@模特演员苏巍 微博直播自杀	2	2	2	1	1	1	0	0	0	0	0	0	0	0	0
2	1	36	无聊啊 //@王潇潇: 我也很质疑是拿电脑发的。不过我觉得还有另一种情况，也可能这姑娘发现男友背叛，想直播自杀吓吓男友，没想到引起这么大轰动，引得这么多人关注。 //@票爷:先用相机拍了照片，再传到电脑上发微博直播 //	2	2	2	4	3	4	3	0	9	0	0	0	0	0	0
2	1	3	大半夜的，围观一个直播自杀的人，一大堆加V不加V的人围着转，不知道这是进步还是退步。	1	1	1	3	3	3	0	0	0	0	0	0	0	0	0
2	2	7	@模特演员苏巍 今天凌晨直播自杀，引起了大家极大的关注，到我写微博已经被评论转发几千次。但看评论，竟有一半左右是说她在炒作，并表示愤怒鄙视。我想这不是娱乐圈的混乱，是整个社会的问题，所有出现的问题，大家站出来只是批判与质疑。其实，我们为什么不给她点祝福呢，虽然她自杀是很不负责的。	2	2	2	4	4	4	7	7	7	0	0	0	0	0	0
2	2	3	妈呀！！//@Tony王韵致:OMG！ // @林玩意儿 : [汗]我靠！打了朝阳区两间派出所接电话的居然都不知道微博是什么 @平安北京 // @林玩意儿 : 天哪...直播自杀，在北京	2	2	2	3	3	3	0	0	0	0	0	0	0	0	0
1	1	7	能直播自杀的都死不了-----乔布斯	6	6	6	4	4	4	4	4	4	0	0	0	0	0	0
2	1	16	回复@我是张大状:今年9月份。仙桃电台一名主持微博直播自杀，经抢救无效身亡。所以我认为遇到这种事，还是宁可信其有，毕竟关乎一条生命。 //@我是张大状:回复 @湖南-敖立:想死的人不是这样的，过过脑子，上次也是一女的微薄直播自杀，还有血呢，结果就是一场闹剧。 //@贾樟柯:你就是你反对的东西。	2	2	2	1	1	1	0	0	0	0	0	0	1	1	1
2	2	3	刚看到@易天 在微博上与众博友一起救助微博直播自杀的@模特演员苏巍 姑娘们，别犯傻！你爸妈养你不容易，不爱你的男人，不值得你去死！！！！！！	5	5	5	4	4	4	1	1	1	0	0	0	0	0	0
2	1	3	回复@鬼才知道呢-:我的心很善良啊。对于小悦悦和这个人决不能是一种善良。江、河都没有盖。怎么不去跳？还选择微直播自杀？这也太有想法了。不过不管干了什么还是希望好好活着。 //@鬼才知道呢-:回复 @Albert_Fan:用善良的心去想她吧，不管是真的还是假的～他付出的代价挺大的～～	2	2	2	4	4	4	2	2	2	0	0	0	0	0	0
2	2	7	回复@哼倪:前面看《南京~南京》抽抽的哭到半，讲睡前看一下，就见有人微博直播自杀，又围观了~~~[围观]不过没事鸟~你还没是没有睡~~切~ //@哼倪:怎么，你还没有睡？ //@哎雅雅子:回复@3D动力鱼江:总算有结果了~不管与否，只要现在人没事儿就好~~~	1	1	1	1	1	2	0	0	0	0	0	0	0	0	0
2	1	19	好脑残哎哎。。。//@欧凯先生：直播自杀？什么意思呢？绝望透顶？？姿态表现？？凡是轻薄自己生命的人，无权展示自己对于生命的思考！	2	2	2	4	4	4	2	2	2	0	0	0	0	0	0
2	1	15	自杀很可耻，直播自杀更恶心，但在这里还是要称赞一下警方的处理速度[ok]	2	2	6	4	4	4	8	8	3	0	0	0	0	0	0
2	1	30	不希望再看到微博直播自杀了，真爱生命。[握手]	6	6	6	1	1	1	0	0	0	0	0	0	0	0	0
2	1	35	!!!!这他妈什么情况？我擦！//@Sam_____: 卧槽这人在直播自杀么！！！	2	2	2	3	3	3	0	0	0	0	0	0	0	0	0
2	2	7	@不加V ，木老师。@模特演员苏巍 ，微博直播自杀了，麻烦你别在淘宝。开个盘吧，我们在等！	2	2	2	2	2	2	0	0	0	0	0	0	0	0	0
2	1	4	@毛大溟求身心愉悅 你这玩手机睡着了么[偷笑] 大半夜的 围脖还有人在直播自杀	1	1	1	3	3	3	0	0	0	0	0	0	0	0	0
2	1	24	入微以来亲历了两场自杀直播，第一场是看完想骂他，第二场还是看完想骂她。[生病]	1	1	1	3	3	4	0	0	9	0	0	0	0	0	0
2	1	35	何苦呢？直播自杀是死不了的。给不少人添麻烦，自己还吃尽苦头。民警辛苦！	2	2	2	4	4	4	1	1	1	0	0	0	0	0	0
2	1	35	不脱不会出名的哦！亲！//@AnNYinny: 微薄直播自杀。。。有点假。。。 //@VintageMuse: HELP![心]	2	2	2	4	2	4	4	0	4	1	1	1	0	0	0
2	1	27	太假了 其实要好几个小时才有反应//@张天天NeoZ: 不脱不会出名的哦！亲！//@AnNYinny: 微薄直播自杀。。。有点假。。。 //@VintageMuse: HELP![心]	2	2	2	4	4	4	4	4	4	0	0	0	0	0	0
2	1	35	现场直播自杀全过程⋯ 为了一个不要你的男人，何苦呢？美女，脑袋就是不一般的简单！哎！	2	2	2	4	4	4	1	1	1	0	0	0	0	0	0
2	1	7	不能得罪不会喝酒的女人[哼]//@KIDDLoveLife:不是我冷血，我真的想说，如果一个人真的想默默的死去，一定会默默的。// @猪小菜 : 半夜看到有人微博直播自杀，已经昏迷，开始发拼音。[衰]	2	2	2	4	4	4	6	6	6	0	0	0	0	0	0
1	1	36	哇 好潮啊 原来昨天晚上有人微博直播自杀啊 唉 亏我还天天混微博 居然这会才知道啊 实在汗颜哦 自杀 太潮了 老话说的好林子大了真是啥鸟都有.. 模特与导演的悲催故事 好感动人哦 故事过程就是一女孩被操了 然后现在知道人家有女朋友了 开始痛苦了 迷茫了 伤心了 然后开始自杀了？请问你早干啥去了呢	2	2	2	4	4	4	9	9	11	0	0	0	0	0	0
2	1	28	Oh no!//@程立澜:直播自杀！有认识她或者她的熟人的赶快报警救人！	1	1	2	1	1	1	0	0	0	0	0	0	0	0	0
2	1	7	模特苏巍情变微博直播自杀	3	3	3	2	2	2	0	0	0	0	0	0	0	0	0
2	1	3	擦，救人啊，又一个微博直播自杀的！	5	5	5	1	1	1	0	0	0	0	0	0	0	0	0
2	1	7	特鄙视你这种人，死了终负了你父母也罢了，居然来个微博直播自杀？！ 尼玛你丫知道你浪费了警力，浪费了在微博上看着你死的各位看官的表情了。。。。抛开这些都不说了，你丫知道这影响有多恶劣么？ 保不济以后很多傻X也效仿你丫的做法[鄙视][闭嘴]	2	2	2	4	4	4	8	8	8	0	0	0	0	0	0
2	1	7	微博直播自杀的行为，是什么心理呢？搞不懂。 //@南都周刊:珍爱生命。	4	4	4	1	1	1	0	0	0	0	0	0	0	0	0
2	1	3	什么情况//@小熊饼干Amber:拼死发微博，直播自杀过程，如果是真的，无非想让那个男的难受，但这个做法也太残忍了吧？对双方，对你家人。不管是真是假，朋友找不着就劳动警察叔叔去看看吧~毕竟是条人命。	2	2	2	1	2	1	0	0	0	0	0	0	0	0	0
2	2	3	作 //@微帅但不明显:回复@钟馗从东方来:你说的可能性很大，炒作啊，当个小三还直播自杀，有什么好炫耀的，真是无语了我 //@钟馗从东方来:希望她没事，可是我觉得她很有很有可能是等警察快找到她的时候少量服药的，希望是我恶意揣测	2	2	2	4	4	4	2	2	2	0	0	0	0	0	0
2	1	34	是求关注的还是真找死的，施主要三思而后行啊，善哉善哉……//@温州黑白: 真的..............???//@史晓冬-肯氏桌球: 转发一下 救人一命 啥来着 转了先//@策神Vincent: 周末半夜直播自杀贴？这是闹哪样？速速转发快救人[蜡烛]	2	2	2	4	4	4	4	4	4	1	1	0	0	0	0
2	2	7	事是真事，药是真吃。----确定吗？但我想半天也没想明白为啥直播呢？！直播自杀这得是什么人格啊[泪]	2	2	2	4	4	4	11	11	11	0	0	0	0	0	0
2	1	24	微博直播自杀都成了一种...，感谢北京警方吧..值得深省，自杀前是需要思考的..起码那是自私的行为	2	2	2	4	4	4	2	2	7	0	0	0	0	0	0
2	1	19	一大早居然是直播自杀事件！	1	2	1	3	3	3	0	0	0	0	0	0	0	0	0
2	1	27	已经被救//@所以闫超:我是该围观呢，还是该感叹呢？// @melissa黄鸥 ：娱乐圈啥事都不忘娱乐大众。// @小谢宇 :小三争风败了 // @猪小菜 :半夜看到有人微博直播自杀，已经昏迷，开始发拼音。[衰]	2	2	2	1	2	1	0	0	0	0	0	0	0	0	0
2	2	34	能用微博直播自杀，就是根本不想死嘛，肯定会有人救到，同时曝光了那男的～心机...[赞]// @菲碧公主时尚手记 :微博直播，自杀全程[衰]：爱自己多一点！每个人的一生，会经历很多磨难，咬咬牙，挨一挨，努力点，一切都会过去。没有人会风平浪静地过一生产。坚强，不做生活的弱者。	2	6	2	4	4	4	5	5	5	0	0	3	0	0	0
2	2	34	第一次看见微博直播自杀。。 //@韦寿将Jon26:[衰][衰][衰][衰][衰][衰]不值得	1	1	1	3	3	3	0	0	0	0	0	0	0	0	0
2	1	1	一觉醒来才知道错过了史上第一个微博自杀直播[汗]	2	2	1	2	2	2	0	0	0	0	0	0	0	0	0
2	1	21	咋回事？//@王涛_实况足球解说员:苏巍，如果你为一个薄情郎死，太不值了。你有爸爸妈妈，他们更需要你。你让白发人送黑发人？有关部门，快行动，110，去救救她吧。不过，如果你是炒作，我鄙视你，不能如此轻视生命！// @UCG一刀 ：不是吧？这难道是围脖自杀直播？	2	2	2	1	2	1	0	0	0	0	0	0	0	0	0
1	1	3	(1/2)模特苏巍情变微博直播自杀 10月22日23：13，模特苏巍突然在微博中称“对不起大家，我真的要走了，再见吧！我没办法接受。”并在微博中贴出一些药片的图片，称要吃下它：“头有些晕，原来死是这种感觉。”北京市公安局官方微博“平安北京”在发现情况后，立即出动，目前已经将苏巍救下并送	3	3	3	2	2	2	0	0	0	0	0	0	0	0	0
2	1	7	昨晚肚子痛醒来，在微博上看到有人直播自杀，怀疑是炒作	1	1	1	4	4	4	4	4	4	1	0	1	0	0	0
2	2	3	大半夜用生命终结刷粉，坑死我了！你有力气直播自杀干么这样费劲啊？强烈要求讽刺你！	1	1	1	4	4	4	4	4	4	1	0	1	0	0	0
2	1	7	微直播自杀吗？真去死是无声无息的~别跳桥了！浪费公共资源//@贾樟柯：转。//@张元导演:永远不可	2	2	2	4	4	4	4	4	4	0	0	0	0	0	0
2	1	35	唉…傻女孩//@猪小菜:半夜看到有人微博直播自杀，已经昏迷，开始发拼音。[衰]	2	2	2	4	4	4	1	1	1	0	0	0	0	0	0
2	2	15	同意~~！ //@宇过天新:她或许有难以解脱的痛苦，但坦白讲，微博上直播自杀，真的不太好，和冷漠无关。这是否会引起个别人效仿？生命来之不易，该好好珍惜。	2	2	2	4	4	4	8	8	7	0	0	0	0	0	0
2	2	4	直播自杀是为了个啥	4	4	4	1	1	1	0	0	0	0	0	0	0	0	0
2	1	3	转！珍爱生命啊 //@尹香武_半求:// @楼市传媒老蔡 :不好，快转 // @记者刘向南 : @平安北京 // @记者刘向南 :又一个直播自杀的，大家快想办法救她！	5	5	5	1	1	1	0	0	0	0	0	0	0	0	0
2	2	27	唉，昨天网上又一演员姑娘直播自杀，幸被警方救下。就算你预想不到自己以后情伤程度和活过来再见那男的时恶心程度，好歹想想人家说的踏出一脚两脚时的后悔程度吧！活着不容易。好好活。//@耗耗老爸李大卫:我曾跟一安眠药哥（起因：失恋）在第六医院同病房，就醒过来，见他妈第一句话就是再也不干了。	2	2	2	4	4	4	1	1	1	0	0	0	0	0	0
2	2	36	浪费警力，[神马]直播自杀也令微博失去意义，就只是一帮人在出丑。[生病]	6	6	6	4	4	4	3	3	3	0	0	0	0	0	0
2	1	14	一个女模特因为被某男经纪人玩弄昨晚微博直播自杀，早上起来好好的，自杀的微博也删了，怀疑是场炒作，这是别人的回复@武汉同城会 @活力胖丁	2	2	2	4	4	4	4	4	4	1	1	1	0	0	0
1	2	7	好像自杀的那几条微薄都删了，说明人没死，说明是炒作，脑残的人。 //@异形天下: 现在如何？//@刘晓云de天空: 报警了？有啥想不开的，生命比什么都重要！ //@厚璞睿丰韩玮烨: //@楼市传媒老蔡: 不好，快转 //@记者刘向南: @平安北京 //@记者刘向南:又一个直播自杀的，大家快想办法救她！	2	2	2	4	4	4	4	4	4	1	1	1	0	0	0
2	2	21	刚看完她微博，现直播自杀内容已删！	2	2	2	4	4	3	4	4	0	0	0	0	0	0	0
2	1	19	不要这样，到哦b爸这来 //@cindypu:微博直播自杀。去她微博看了，看了一半的时候昨晚自杀直播内容全被删了。	2	2	2	2	2	2	0	0	0	0	0	0	0	0	0
2	3	36	有人说佛山小悦悦是果，彭宇案是因。今天，微博上直播自杀未遂之风渐起，如不自律自省，哪天，说不定自食其果的还是我们身边人。	4	2	4	1	1	1	0	0	0	0	0	0	0	0	0
1	1	27	炒作无下限的模特半夜直播自杀的tweets全被删了，为什么我转发的也被删了？难道是因为提到了 @影视李国文 （自杀模特的男主角），有点儿意思~	2	2	2	4	4	4	4	4	4	1	1	1	0	0	0
2	1	20	你昨天没赶上？闹剧//@AC空气稀薄:直播自杀？	2	2	2	4	3	4	3	0	2	0	0	0	0	0	0
2	2	1	想出名！ //@羊三羊四杨五洋:回复 @谢小莼:我了个去，我看了她发的微博，显然不理智，并且今明以后，她都会麻烦了。毕竟，大家都看到了。 //@谢小莼:是的. 不过她刚刚已经诈尸把直播自杀过程的微博全部删了.	2	2	2	3	3	4	0	0	4	1	1	1	0	0	0
2	1	33	关注：今晚， @模特演员苏巍 微博直播自杀	3	3	3	2	2	2	0	0	0	0	0	0	0	0	0
2	2	7	昨晚发完最后一条就滩在床上死尸状一觉睡到天亮!起来惊闻恒大大比分输给了江苏队,某女模微博直播自杀被救,世界真疯狂。。。今天不敢穿高跟了,穿葡萄拖缓和下[泪]	1	1	1	4	4	4	11	11	11	0	0	0	0	0	0
2	2	16	还有心情直播也死不了，顶多就是为达到某种目的，这样的事多了，人也不是傻子！//@午夜摇头的狗:回复 @j镜子 :如果有人直播自杀还是要管，毕竟关乎人命 // @j镜子 : 回复 @午夜摇头的狗 :下次没人管了！我们都被利用了！	2	2	6	4	4	4	4	4	4	0	0	0	0	0	0
2	2	36	哇 已经一天了 那边都有人微薄直播自杀了 这边群情还这么激烈。袁同学要淡定 人都有那么多种 更何况是观点呢？	5	5	2	1	1	1	0	0	0	0	0	0	0	0	0
2	1	35	分享新闻:男友劈腿 女模直播自杀被救 http://t.cn/SPqzVy @网易新闻客户端	3	3	3	2	2	2	0	0	0	0	0	0	0	0	0
2	2	21	还有这种把自己自杀直播的，这个新闻真够抢眼的。 //@朱刚V5:网友提供信息及时全面，警方处置迅速有效，人被送往医院脱离危险 //@福滩岛主周瀚源：不是炒作就好，人没事吧? //@天时地暖宋伟:向朱老总致敬！！！	2	2	2	4	4	4	11	11	11	0	0	0	0	0	0
2	1	3	昨晚那个微博直播自杀的演员姑娘，粉丝从1000多涨到4000多了，并且宣布了自己还活着的喜讯，可喜可贺，再接再厉！恰好前天又看到了见义勇为者被家属讹诈的消息，真棒，我们的社会道德越发沦丧了，再这样下去，末法时代将全面来临，大家都在为建设道德全面沦丧的中国社会添砖加瓦，奋勇直前！	2	2	2	4	4	4	8	8	8	1	1	1	0	0	0
2	3	36	昨晚有个围脖自杀直播的2B，晒安眠药，晒状态。刚才打开一看，全删了。骂声四起~~~搏眼球搏粉丝数量没必要干这么脑残的事儿吧！	2	2	2	4	4	4	4	2	4	1	1	1	0	0	0
2	1	33	发现昨晚玩自杀直播的模特已经删除了微博，果然又被骗了，又成为别人炒作自己的工具！不过也好，说明没人自杀，不会有生命逝去！	2	2	1	4	4	4	4	4	4	0	0	0	0	0	0
2	1	7	手机看新闻:模特苏巍网上直播自杀被送医，http://t.cn/SPq8V3 搜狐新闻客户端下载：http://t.cn/hrT0SV	3	3	3	2	2	2	0	0	0	0	0	0	0	0	0
2	1	34	发表了博文 《模特苏巍情变微博直播自杀 平安北京救人送医院》 - 模特苏巍微博中贴出的药片 模特苏巍微博截屏 平安北京发现情况后施救 新浪娱乐讯 北京时间10月22日23:13，模特苏巍突然在微博 http://t.cn/SPqEhp	3	3	3	2	2	2	0	0	0	0	0	0	0	0	0
2	1	3	【演员直播自杀 当事男友喊冤】@模特演员苏巍 直播自杀沸沸扬扬，尽人皆知，网友纷纷谴责事件中的当事人@影视李国文 劈腿。12小时后，李国文连发两条微博，一条喊“冤”，一条声称“我什么都不知道”。事件引发无数网友的围观和评论，且不论真相如何，男人应敢作敢当，孰是孰非，只有他们自己知道了。	3	3	2	2	2	2	0	0	0	0	0	0	0	0	0
2	1	7	女模情变网络直播自杀,”北京市公安局官方微博“平安北京”在发现情况后，立即出动，目前已经将苏巍救下并送往医院。” 22:45，苏巍再发微博，称选择自杀：“我没有办法接受这样的结果，@影视李国文，你记住我做鬼也不... http://t.cn/SPqn1P （分享自 @星岛环球网-HK）	3	3	3	2	2	2	0	0	0	0	0	0	0	0	0
2	1	7	模特苏巍情变微博直播自杀全过程(图) http://t.cn/SPqsfx 北京时间10月22日23:13，模特苏巍突然在微博中称“对不起大家，我真的要走了，再见吧！我没办法接受。”并在微博中贴出一些药片的图片，称要吃下它：“头有些晕，原来死是这种感觉。”	3	3	3	2	2	2	0	0	0	0	0	0	0	0	0
2	1	27	分享网易新闻: 模特苏巍因情变网上直播自杀 http://t.cn/SPqzVy @网易新闻客户端	3	3	3	2	2	2	0	0	0	0	0	0	0	0	0
1	2	34	转发: //@东亚经贸新闻: 【东亚娱乐没有圈：模特苏巍情变微博直播自杀】昨日晚十点左右，模特演员苏巍连发几条微博，讨伐其导演男友劈腿，并声称要自杀。北京市公安局官方微博“平安北京”在发现这一情况后，表示已经立即进行找寻施救，目前已经将模特苏巍成功送往医院治疗。http://t.cn/SPGdEt	3	3	3	2	2	2	0	0	0	0	0	0	0	0	0
2	1	34	模特苏巍网上直播自杀被送医，http://t.cn/SPq8V3 原来是真的 还好9回来了 @轻容	2	2	2	1	4	1	0	4	0	0	0	0	0	0	0
2	1	5	妈的，就是怕死！还直播…我日！「模特苏巍因情变网上直播自杀 2011-10-23 01:53:17 来源：网易娱乐 」分享网易新闻: 模特苏巍因情变网上直播自杀 http://t.cn/SPqzVy @网易新闻客户端	2	2	2	4	3	4	9	0	9	0	0	0	0	0	0
2	1	7	转自#每讯手机新闻#《模特苏巍遭导演男友劈腿 网上直播自杀被救》 http://t.cn/SP5a1Q @每讯手机新闻	3	3	3	2	2	2	0	0	0	0	0	0	0	0	0
2	1	35	分享网易新闻: 模特苏巍因情变网上直播自杀 http://t.cn/SPqzVy @网易新闻客户端	3	3	3	2	2	2	0	0	0	0	0	0	0	0	0
2	1	27	我觉得像她这种还是微薄直播淫乱比较吸引眼球~~~ //@中毒中毒中毒:好无聊啊。。擦 //@兔毛呀肉: 昨天晚上微薄直播自杀呀 //@中毒中毒中毒: 她干嘛了 //@兔毛呀肉: 傻了一比，死的了才怪，下次找个其它办法炒作吧	2	2	2	4	2	4	3	0	4	1	1	1	0	0	0
2	1	7	唉跟得导演，她就要有心里准备他有几个女朋友啦！但个人觉得她这围脖直播自杀有点其他动机咯[鄙视]	2	2	2	4	4	4	4	4	4	0	0	0	0	0	0
2	1	19	模特苏巍遭导演男友劈腿 网上直播自杀被救(图) | 昨日晚十点左右，模特演员苏巍连发几条微博，讨伐其男友对自己做了不对的事，“有些人总是找各种理由，其实他自己做了什么自己最清楚”，像自言自语又像是对其男友说“当你身边有第二个女人的时 http://t.cn/SP5F1N	3	3	3	2	2	2	0	0	0	0	0	0	0	0	0
2	2	7	【模特苏巍网上直播自杀 疑男友劈腿】 昨日晚十点左右，模特演员苏巍连发几条微博，讨伐其男友对自己做了不对的事，“有些人总是找各种理由，其实他自己做了什么自己最清楚”，像自言自语又像是对其男友说“当你身边有第二个女人的时候你还会想我吗，给我打电话吗... http://t.cn/SPtvbY	3	3	3	2	2	2	0	0	0	0	0	0	0	0	0
2	2	3	今日凌晨@平安北京 刚通过网友的举报救下一个微博直播自杀的模特儿，这边又来…若连“死”都不怕了，还会没有勇气“活”么？ //@何苗-kid:真的假的？ // @Qutman在哪里 :真的假的?	2	2	2	4	4	4	9	9	9	0	0	0	0	0	0
2	1	17	微博直播自杀女模特获救 已无生命危险 http://t.cn/SPtLB7	3	3	3	2	2	2	0	0	0	0	0	0	0	0	0
2	1	36	又见微博直播自杀。本就看不起自杀的懦者，微博直播更是不想死的表演模式。过去一看，当个摄影模特就拿来认证的花瓶女被影视人玩弄抛弃了就寻死觅活的贵圈真乱破事，更提不起同情心。倒是她发那句"wo mei me i youliqi le”，连发博都带着上气不接下气林妹妹范，那些去临沂直播被揍的同志们要学着点啦	1	2	1	4	4	4	4	4	2	0	0	0	0	0	0
2	3	36	没错//@朱楷:我发现想长粉丝的朋友们，围脖直播自杀是一个很好的方法保管一夜成名，你想一夜粉丝长几千吗？请围脖自杀直播吧	6	6	6	4	2	4	2	0	4	1	1	1	0	0	0
2	2	36	回复 @会努力生活的校草:那个女的把微薄都删了～昨晚我半夜登上来看她确实在直播自杀。我第一反应就是炒作，可是看她前面的围脖，真的很像殉情的。假作真时真亦假，真真假假都好，反正她最后是没死还劳民伤财了[酷] //@会努力生活的校草:假的	1	1	1	4	4	4	4	4	4	0	0	0	0	0	0
1	2	1	#V5推推#诚信互粉#模特苏巍遭导演男友劈腿，网上直播自杀被救【图】 http://t.cn/SPtJdD	3	3	3	2	2	2	0	0	0	0	0	0	0	0	0
2	1	1	#V5推推#诚信互粉#模特苏巍遭导演男友劈腿，网上直播自杀被救【图】 http://t.cn/SPtJdD	3	3	3	2	2	2	0	0	0	0	0	0	0	0	0
2	1	35	有人是想通了，有人是想不通了。//@audacious: 唉，昨天网上又一演员姑娘直播自杀，幸被警方救下。就算你预想不到自己以后情伤程度和活过来再见那男的时恶心程度，好歹想想人家说的踏出一脚两脚时的后悔程度吧！活着不容易。好好活。	2	2	2	4	4	4	1	1	1	0	0	0	0	0	0
2	1	7	发表了一篇新文章：模特苏巍遭导演男友劈腿 网上直播自杀被救 http://t.cn/SPtNT8	3	3	3	2	2	2	0	0	0	0	0	0	0	0	0
2	1	34	模特苏巍情变微博直播自杀 平安北京救人送医院 http://t.cn/SPt81c	3	3	3	2	2	2	0	0	0	0	0	0	0	0	0
2	1	18	【女模特微博直播自杀 警方找到送医院救治】“我会把它吃光，然后静静的走。”昨夜演员苏巍发微博称恋人背叛，自己要吃药自杀。这条微博被北京警方看到，连夜查找，最终找到苏巍并将其送往医院治疗，目前已无生命危险。 http://t.cn/SPtgm0	3	3	3	2	2	2	0	0	0	0	0	0	0	0	0
2	2	21	80后模特苏巍遭男友劈腿 网上直播自杀过程（图） http://t.cn/SPcvEZ	3	3	3	2	2	2	0	0	0	0	0	0	0	0	0
2	2	3	我明白那些为情所困在微博直播自杀、却都没死成的姑娘们、她们不是炒作、只是矫情罢了	6	6	6	4	4	4	2	2	2	0	0	1	0	0	0
2	1	7	“我会把它吃光，然后静静的走。”一条微博，配上吃药后剩下的药板，女模特微博直播自杀引起数千网友关注。在北京民警连夜查找下，最终成功找到了博主并将其送往医院治疗。今天上午记者从警方获悉，昨晚微博直播自杀的女子“模特 《北京警方顺利解救自杀女模特》（ 来自@新浪娱乐）http://t.cn/SPt8Ag	3	3	3	2	2	2	0	0	0	0	0	0	0	0	0
2	1	7	#热点话题#【模特苏巍遭导演男友劈腿 网上直播自杀被救 】昨日晚十点左右，模特演员苏巍连发几条微博，讨伐其导演男友劈腿，并声称要自杀。北京市公安局官方微博“平安北京”在发现这一情况后，表示已经立即进行找寻施救，目前已经将模特苏巍成功送往医院治疗。 http://t.cn/SPqzVy	3	3	3	2	2	2	0	0	0	0	0	0	0	0	0
2	2	3	【北京警方通过微博救自杀女模 导演男友称非炒作】“我会把它吃光，然后静静的走。”一条微博，配上吃药后剩下的药板，女模特微博直播自杀引起数千网友关注。在北京民警连夜查找下，最终成功找到了博主并将其送往医院治疗。今天上午记者从警方获悉…… http://t.cn/SPcoOE	3	3	3	2	2	2	0	0	0	0	0	0	0	0	0
2	1	27	559专栏 模特苏巍情变微博直播自杀 平安北京救人送医院 http://t.cn/SPcHxN	3	3	3	2	2	2	0	0	0	0	0	0	0	0	0
2	2	3	直播自杀？真假啊。有没有人在微博直播生孩子的？全程高清自拍照片那种，那才牛逼吧。	2	2	2	4	4	4	3	3	3	0	0	0	0	0	0
2	1	3	强烈鄙视那些在微博上直播自杀却怎么死也死不了的姑娘们~！要死就干净利索脆，等了好几个小时了，去死不用算时辰，稍微快点行吗？知不知道大家都很忙呢~！	6	6	6	4	4	4	3	4	9	0	0	0	5	5	5
1	3	36	【北京警方通过微博救自杀女模 导演男友称非炒作】“我会把它吃光，然后静静的走。”一条微博，配上吃药后剩下的药板，女模特微博直播自杀引起数千网友关注。在北京民警连夜查找下，最终成功找到了博主并将其送往医院治疗。今天上午记者从警方获悉…… http://t.cn/SPcoOE	3	3	3	2	2	2	0	0	0	0	0	0	0	0	0
2	3	36	女模特苏巍网上直播自杀 疑因导演男友劈腿 （http://t.cn/hteAVU ）【雅派在线-免费发布信息】——视频新闻	3	3	3	2	2	2	0	0	0	0	0	0	0	0	0
2	1	7	微博直播自杀 女模特获救 | “我会把它吃光，然后静静的走。”一条微博，配上吃药后剩下的药板，女模特微博直播自杀引起数千网友关注。在北京民警连夜查找下，最终成功找到了博主并将其送往医院治疗。 http://t.cn/SPVc3v	3	3	3	2	2	2	0	0	0	0	0	0	0	0	0
2	1	11	【女模特微博直播自杀 警方找到送医院救治】“我会把它吃光，然后静静的走。”昨夜演员苏巍发微博称恋人背叛，自己要吃药自杀。这条微博被北京警方看到，连夜查找，最终找到苏巍并将其送往医院治疗，目前已无生命危险。http://t.cn/SPtgm0	3	3	3	2	2	2	0	0	0	0	0	0	0	0	0
2	1	3	发表了一篇转载博文 《[转载]模特苏巍微博直播自杀到底有何内幕？（图）》 - http://t.cn/SPVTKi	3	3	3	2	2	2	0	0	0	0	0	0	0	0	0
2	2	3	围脖直播自杀的不是真的想自杀，希望奇迹出现拯救其破碎的灵魂。	6	6	6	1	1	1	0	0	0	2	2	2	0	0	0
2	2	27	【微博直播自杀 女模特获救 】 “我会把它吃光，然后静静的走。”一条微博，配上吃药后剩下的药板，女模特微博直播自杀引起数千网友关注。在北京民警连夜查找下，最终成功找到了博主并将其送往医院治疗。目前，微博直播自杀的女子“模特演员苏巍”已无生命危险。http://t.cn/SPcPgA	3	3	3	2	2	2	0	0	0	0	0	0	0	0	0
2	1	30	模特演员苏巍网上直播自杀 疑因导演男友劈腿http://t.cn/SPfz0E	3	3	3	2	2	2	0	0	0	0	0	0	0	0	0
2	1	35	女模特苏巍微博直播自杀 导演男友称不是炒作 | 苏巍上传的安眠药照片 模特苏巍网上直播自杀被救。（资料图） “我会把它吃光，然后静静的走。”一条微博，配上吃药后剩下的药板，女模特微博直播自杀引起 http://t.cn/SPftE5	3	3	3	2	2	2	0	0	0	0	0	0	0	0	0
2	2	7	模特苏巍微博直播自杀 到底有何内幕？情变？（图） http://t.cn/SPIzTM	3	3	3	2	2	2	0	0	0	0	0	0	0	0	0
2	2	27	模特演员 苏巍 网上直播自杀http://t.cn/SPIy0P	3	3	3	2	2	2	0	0	0	0	0	0	0	0	0
2	1	27	女模特苏巍微博直播自杀 导演男友称不是炒作 | 苏巍上传的安眠药照片。 模特苏巍网上直播自杀被救。（资料图） “我会把它吃光，然后静静的走。”一条微博，配上吃药后剩下的药板，女模特微博直播自杀引起数 http://t.cn/SPIRY7	3	3	3	2	2	2	0	0	0	0	0	0	0	0	0
2	1	3	刚刚看新闻，报道了昨天晚上那个自杀直播的事儿。 说，博主十点多发了围脖说自己要自杀，直到12点多实施，大家报警为止，大家转帖很多。亮点在于，警察说10点多就发现了博主要自杀的帖子，然后予以关注了。	3	3	3	2	2	2	0	0	0	0	0	0	0	0	0
2	2	3	《模特遭情变微博直播自杀被救》（ 来自@新浪娱乐）http://t.cn/SP4V9P	3	3	3	2	2	2	0	0	0	0	0	0	0	0	0
2	1	27	发表了一篇转载博文 《[转载]模特苏巍微博直播自杀到底有何内幕？（图）》 - http://t.cn/SPMGrK	3	3	3	2	2	2	0	0	0	0	0	0	0	0	0
2	2	33	分享未艾的博文：模特苏巍微博直播自杀到底有何内幕？（图） 推荐给@头条博客 http://t.cn/SPGZKl （分享自 @头条博客）	3	3	3	2	2	2	0	0	0	0	0	0	0	0	0
2	1	3	分享网易新闻: 模特苏巍因情变网上直播自杀 http://t.cn/SPqzVy @网易新闻客户端	3	3	3	2	2	2	0	0	0	0	0	0	0	0	0
2	2	3	傻到了极点。。。模特苏巍情变微博直播自杀 平安北京救人送医院 - ”北京市公安局官方微博“平安北京”在发现情况后，立即出动，目前已经将苏巍救下并送往医院。” 22:45，苏巍再发微博，称选择自杀：“我没有办法接受这样的结果，@影视李国文，你记住我做... http://t.cn/SPM8zM	2	2	2	4	4	4	1	1	1	0	0	0	0	0	0
2	1	34	发表了博文 《模特苏巍网上直播自杀》 - 查看浙江学生网(Www.Zj7y.Com)原文：http://t.cn/SPMDk1 苏巍上传的安眠药照片 昨日晚十点左右，模特 http://t.cn/SPMDkk	3	3	3	2	2	2	0	0	0	0	0	0	0	0	0
1	1	34	模特苏巍网上直播自杀: 苏巍上传的安眠药照片 昨日晚十点左右，模特演员苏巍连发几条微博，讨伐其男友对自己做了不对的事，“有些人总是找各种理由，其实他自己做了什么自己最清楚”，像自言自语又像是对其男友说“当你身边有第 http://t.cn/SPMDsW	3	3	3	2	2	2	0	0	0	0	0	0	0	0	0
1	1	30	模特演员苏巍网上直播自杀 疑似遭遇男友劈腿http://t.cn/SPxUJh	3	3	3	2	2	2	0	0	0	0	0	0	0	0	0
2	1	3	模特苏巍情变微博直播自杀 平安北京救人送医院(图) http://t.cn/SPqBLx （分享自 @大旗网）	3	3	3	2	2	2	0	0	0	0	0	0	0	0	0
2	1	19	直播自杀是可耻的：自杀并不可耻，直播也并不可耻，可直播自杀就可耻了，因为微博er会看到，肯定会为你呼救，外地的还得是跟那干着急。于是互相传话，最终当地的警察来救你，你没死还会有无数的人骂你炒作。于是你不可耻也变得可耻了。我想直播睡觉没那么可耻，于是我就去洗洗准备睡了。亲们，晚安！	6	6	6	4	4	4	8	8	3	0	0	0	0	0	0
2	1	34	分享网易新闻: 模特苏巍因情变网上直播自杀 http://t.cn/SPqzVy @网易新闻客户端	3	3	3	2	2	2	0	0	0	0	0	0	0	0	0
2	1	5	《模特遭情变微博直播自杀被救》（ 来自@新浪娱乐）http://t.cn/SP4V9P	3	3	3	2	2	2	0	0	0	0	0	0	0	0	0
2	1	7	模特微博直播自杀获救脱险 http://t.cn/SPiVow	3	3	3	2	2	2	0	0	0	0	0	0	0	0	0
1	2	5	模特疑因情变网上直播自杀 解救及时已脱险(图)http://t.cn/SP6PhN	3	3	3	2	2	2	0	0	0	0	0	0	0	0	0
2	1	24	模特演员苏巍网上直播自杀的三点猜测！ http://t.cn/SP6Zeo	3	3	3	2	2	2	0	0	0	0	0	0	0	0	0
2	3	36	【北京警方通过微博救自杀女模 导演男友称非炒作】“我会把它吃光，然后静静的走。”一条微博，配上吃药后剩下的药板，女模特微博直播自杀引起数千网友关注。在北京民警连夜查找下，最终成功找到了博主并将其送往医院治疗。今天上午记者从警方获悉…… http://t.cn/SP6wUt	3	3	3	2	2	2	0	0	0	0	0	0	0	0	0
1	1	24	模特演员苏巍网上直播自杀的三点猜测！http://t.cn/SP6Zeo分享给（@头条博客@whitewater@朱小小）	3	3	3	2	2	2	0	0	0	0	0	0	0	0	0
2	1	8	发表了博文 《模特苏巍微博直播自杀》 - 模特苏巍在新浪自己的微博上发了几条寻短的文字，被北京警方证实确有自杀，不过，现在人已经没事了。关于苏巍自杀的动机，从其连发5条微博文字可以肯定，与@影视李国文 http://t.cn/SP647p	3	3	3	2	2	2	0	0	0	0	0	0	0	0	0
2	2	3	【女模深夜微博直播自杀 “平安北京”派人将其送医】 “对不起大家，我真的要走了……”一条微博配几张吃剩的药盒照片，引来了数千网友的关注。前晚10点半，加V认证的“模特演员苏巍”在微博直播自杀，不到一个小时，被转发数千次。“平安北京”得知后，立即http://t.cn/SP6VDS	3	3	3	2	2	2	0	0	0	0	0	0	0	0	0
2	1	3	微博直播自杀的某模特不但没死，这两天报纸、电视说的都是这事！这回某模特提高了自己的人气，估计模特的活儿应该接了不少吧？如果真想死就不会吃药了，从楼上跳下去可以“走”的更舒服！利用网友的关心达到出名的目的，不珍惜的人死了也没人同情！	2	2	2	4	4	4	9	9	4	1	0	1	0	0	0
1	2	3	【女模深夜微博直播自杀 “平安北京”派人将其送医】 http://t.cn/SP6VDS	3	3	3	2	2	2	0	0	0	0	0	0	0	0	0
1	1	30	模特演员苏巍网上直播自杀 疑似遭遇男友劈腿http://t.cn/SPxUJh	3	3	3	2	2	2	0	0	0	0	0	0	0	0	0
2	2	7	模特苏巍情变微博直播自杀 平安北京救人送医院 http://t.cn/SPb2ws （分享自 @酷6网）	3	3	3	2	2	2	0	0	0	0	0	0	0	0	0
2	1	11	【女模特微博直播自杀被疑炒作】“亲爱的们，再见了，我要消失了，对不起，我没有办法接受这样的结果。”前晚“模特演员苏巍”自杀微博被近千网友转发，很多网友@平安北京 。昨日凌晨@平安北京 与网友连夜找到苏巍并送医院。苏否认炒作，并向网友致歉。据调查事情源于个人感情纠葛http://t.cn/SPXwpt	3	3	3	2	2	2	0	0	0	0	0	0	0	0	0
2	2	3	模特网上直播自杀 律师：扰乱公共秩序可受处罚 http://t.cn/SPXLW3	3	3	3	2	2	2	0	0	0	0	0	0	0	0	0
2	3	36	【模特苏巍微博深夜直播自杀】“对不起大家，我真的要走了……”一条微博配几张吃剩的药盒照片，引来了数千网友的关注。前晚10点半，加V认证的“模特演员苏巍”在新浪微博直播自杀，不到一个小时，被转发数千次。“平安北京”得知后，立即派人前去苏巍家中查看并将其送医。昨天…… http://t.cn/SP6HU5	3	3	3	2	2	2	0	0	0	0	0	0	0	0	0
2	2	22	微博直播自杀 模特获救脱险 子夜时分，一名女模在微博上直播吞药自杀，引发众多网友的围观。昨天凌晨，北京警方通过“平安北京”微博发现了网友提供的线索，在短时间内成功找到轻生女子，迅速将其送医。据了解，苏巍自杀是因情感纠葛，获救后脱离生命危险。 http://t.cn/SPX5q6	3	3	3	2	2	2	0	0	0	0	0	0	0	0	0
2	1	5	靠，又是微博直播自杀！！有毛病！既然都说要“静静的走”，就麻烦别上来直播了成不！！！还要花费人力物力去找你救你！！脑残！！	2	2	2	4	4	4	8	8	2	0	0	0	0	0	0
2	1	12	女模特个人感情纠葛 微博直播自杀。 微博认证网友“模特演员苏巍”，在前晚9时29分起连发八条微博，自述大意是因恋人“影视李国文”情变，自己无法接受这样的结果。 http://t.cn/SPXVg9	3	3	3	2	2	2	0	0	0	0	0	0	0	0	0
1	1	3	【女模特深夜微博直播自杀 平安北京派人将其送医】“对不起大家，我真的要走了……”一条微博配几张吃剩的药盒照片，引来了数千网友的关注。前晚10点半，加V认证的“模特演员苏巍”在微博直播自杀，不到一个小时，被转发数千次。http://t.cn/SP6TCJ	3	3	3	2	2	2	0	0	0	0	0	0	0	0	0
2	1	7	模特苏巍情变微博直播自杀 平安北京救人送医院 | 模特苏巍微博中贴出的药片 模特苏巍微博截屏 平安北京发现情况后施救 新浪娱乐讯 北京时间10月22日23:13，模特苏巍突然在微博中称“对不起大家，我真的要走了，再见吧！ http://t.cn/SPX6Jw	3	3	3	2	2	2	0	0	0	0	0	0	0	0	0
2	1	18	【微博深夜直播自杀模特苏巍被指炒作】“对不起大家，我真的要走了……”一条微博配几张吃剩的药盒照片，引来了数千网友的关注。前晚10点半，加V认证的“模特演员苏巍”在新浪微博直播自杀，不到一个小时，被转发数千次。大量网友在微博中指其炒作。http://t.cn/7xzTR[图]http://t.cn/SPX6nY ..	3	3	3	2	2	2	0	0	0	0	0	0	0	0	0
2	2	7	#小贝热评#微博不只是舞台：”前晚微博为“模特演员苏巍”前晚连发八条微博称因情变而要自杀，虽以警方找到@模特演员苏巍，并将其送往医院治疗而结束，但也让人担忧，微博本是个公共平台，让大家彼此分享、交流，是个人的舞台，但此“直播自杀”，在一定程度上跟跳大桥没区别。善用微博，善待自己。	4	4	4	1	1	1	0	0	0	0	0	0	0	0	0
2	1	24	一定要大力发展粉丝，粉丝少了，直播自杀也没有人转发 ，岂不悲哉？	6	6	6	2	2	4	0	0	4	1	1	1	0	0	0
2	2	1	【女模直播自杀引轩然大波 删除微博被指炒作】#诚信互听##V5推推#http://t.cn/SPXu5m	3	3	3	2	2	2	0	0	0	0	0	0	0	0	0
1	1	1	【女模直播自杀引轩然大波 删除微博被指炒作】#诚信互听##V5推推#http://t.cn/SPXu5r	3	3	3	2	2	2	0	0	0	0	0	0	0	0	0
2	1	12	【女模特深夜微博直播自杀 “平安北京”派人将其送医】“对不起大家，我真的要走了……”一条微博配引来数千网友的关注。前晚10点半，加V认证的“模特演员苏巍”在微博直播自杀，“平安北京”得知后，立即派人前去苏巍家中查看并将其送医。大量网友在微博中指其炒作，而其导演男友表示“没必要炒作”。	3	3	3	2	2	2	0	0	0	0	0	0	0	0	0
2	1	34	女模特深夜微博直播自杀：炒作，死了更好！	2	2	2	4	4	4	4	4	4	1	1	1	5	5	5
2	1	36	女模直播自杀骂劈腿负心人 导演男友现身称系误会-手机凤凰网 http://t.cn/SPXHlN 前天22时13分，微博加V认证的“模特演员苏巍”在微博上直播吞药自杀，引发众多网友的围观。昨天凌晨，北京警方通过“平安北京”微博发现了网友提供的线索，在短时间内成功找到轻生女子，迅速将其送医。	3	3	3	2	2	2	0	0	0	0	0	0	0	0	0
2	2	16	模特苏巍情变微博直播自杀 http://t.cn/SPXtuy （分享自 @凤凰视频）	3	3	3	2	2	2	0	0	0	0	0	0	0	0	0
2	1	3	女模特微博直播自杀获北京警方积极解救 ------- 为了出名的女人太可耻乐！ http://t.cn/SPijxH （分享自 @头条新闻）	2	2	2	4	4	4	8	8	4	1	1	1	0	0	0
2	1	7	《模特遭情变微博直播自杀被救》（ 来自@新浪娱乐）http://t.cn/SP4V9P	3	3	3	2	2	2	0	0	0	0	0	0	0	0	0
2	1	30	视频：女模特微博直播自杀 疑因难忍与导演“情变” http://t.cn/SPXSeS （分享自 @新浪视频）	3	3	3	2	2	2	0	0	0	0	0	0	0	0	0
2	2	7	#模特苏巍网上直播自杀#获救 微博道歉被指炒作(视频)_股城网 http://t.cn/SPaGLt	3	3	3	2	2	2	0	0	0	0	0	0	0	0	0
2	2	34	《网友微博直播自杀被解救》（ 来自@头条新闻）http://t.cn/SPXTsW	3	3	3	2	2	2	0	0	0	0	0	0	0	0	0
2	1	7	【曾在深工作女模微博直播自杀被救】 “对不起大家，我真的要走了……”一条微博配几张吃剩的药盒照片，引来了数千网友的关注。前晚10点半，加V认证的“模特演员苏巍”在微博直播自杀，不到一个小时，被转发数千次。“平安北京”得知后，立即派人前去苏巍家中查看并将其送医。	3	3	3	2	2	2	0	0	0	0	0	0	0	0	0
2	2	28	现在的人是肿么了？死亡也能成为炒作工具。直播自杀很有趣吗？？？民警还连夜查找，查找你妹啊，纳税人的钱是让你们逞凶除暴，维护社会治安的。像这种不尊重生命靠死亡炒作的人想死就让她去死吧。	2	2	2	4	4	4	4	9	11	1	1	0	4	4	0
2	2	7	记者粗略统计，六七成网友均认为女模微博直播自杀此举系个人炒作。网友们指出，苏巍发的每一条微博均由电脑发出，“一个人吃药自杀，还将图片传到电脑上，再发微博，这可能吗？”有个别网友认为，苏巍借助公共媒体进行自杀直播，“是一种哗众取宠的方式，无论是对警方还是对网友，都是浪费资源。”	3	3	3	2	2	2	0	0	0	0	0	0	0	0	0
2	2	17	生命很宝贵，先别提炒作，好吗？ 《女模特微博直播自杀被疑炒作》（ 来自@新浪娱乐）http://t.cn/SPa0gb	2	2	2	1	1	1	0	0	0	0	0	0	0	0	0
2	3	36	【女模特微博直播自杀成功获救】“我会把它吃光，然后静静地走。”一条微博，配上吃药后剩下的药板，女模特微博直播自杀引起数千网友关注。在北京民警连夜查找下，最终成功找到了博主并... http://t.cn/SPSGWk (来 @土豆网 关注我 http://t.cn/aDzytK )	3	3	3	2	2	2	0	0	0	0	0	0	0	0	0
2	1	13	模特苏巍情变微博直播自杀 http://t.cn/SPXtuy （分享自 @凤凰视频）	3	3	3	2	2	2	0	0	0	0	0	0	0	0	0
2	1	3	【女模特微博直播自杀获北京警方积极解救】“亲爱的们，再见了，我要消失了，对不起，我没有办法接受这样的结果。”前晚10时许，网友“模特演员苏巍”的这条微博一发布，立刻被近千网友转发评论，很多网友还将此微博转发给北京警方官方微博“平安北京”。 http://t.cn/SPSbJA	3	3	3	2	2	2	0	0	0	0	0	0	0	0	0
2	2	17	《北京：女模特微博直播自杀成功获救》 （可选原画清晰度） http://t.cn/SPXakN （分享自 @土豆网热点）	3	3	3	2	2	2	0	0	0	0	0	0	0	0	0
2	1	7	【脑残女模直播自杀被指炒作 删除微博为其行为道歉小意思】给力每一天认为这个新闻一直是脑残交流文，无语今天被给力每一天我自己看见了如此“动”人的文章。。。 脑残模特演员苏巍微博 脑残微博直播自杀被公安救获 脑残微博被转发数千次 “对不起大家... http://t.cn/SPoSwZ	3	3	3	2	2	2	0	0	0	0	0	0	0	0	0
2	1	24	北京：女模特微博直播自杀成功获救 http://t.cn/SPoNM8 (来 @土豆网 关注我 http://t.cn/aegpv9 )	3	3	3	2	2	2	0	0	0	0	0	0	0	0	0
2	3	36	《模特苏巍微博直播自杀到底有何内幕？（图）》（ 来自@头条博客）http://t.cn/SPGZKl	3	3	3	2	2	2	0	0	0	0	0	0	0	0	0
2	1	3	#霜降# 女模特苏巍深夜直播自杀 网友网警全力搜救其导演男友否认炒作（组图）http://t.cn/SPos62 漂漂亮亮滴干嘛想不开~~~	2	2	2	4	4	4	1	1	1	0	0	0	0	0	0
2	2	7	围脖直播自杀的，都统统去死了吧，没人可怜你。真的要死的人就不会这样说出来，鄙视你们~~	6	6	6	4	4	4	4	4	9	0	0	0	5	5	0
2	1	35	网上百姓求助千万条，警察只盯这位模特，只发这个新闻？绝了，警察与女模双赢的微博鱼水情游戏。可怜无数大众，可怜那些文字。请平安北京记住，您能玩次高明的炒作吗？您炒之前请主管新闻的副局长看看呀。呵呵 《女模微博直播自杀被指炒作》（ 来自@新浪娱乐）http://t.cn/SPiQOC	2	2	2	4	4	4	4	4	4	1	1	1	0	0	0
2	1	27	珍惜生命！模特苏巍情变微博直播自杀 平安北京救人送医院 http://t.cn/SP4V9P （分享自 @新浪娱乐）	2	2	2	1	1	1	0	0	0	0	0	0	0	0	0
2	1	13	分享姚国斌的博文图片： http://t.cn/SPKcWu 女模深夜微博直播自杀	3	3	3	2	2	2	0	0	0	0	0	0	0	0	0
1	1	19	#女模微博直播自杀#杀。	3	3	3	2	2	2	0	0	0	0	0	0	0	0	0
2	1	19	#女模微博直播自杀#杀。 http://t.cn/auVO8s	3	3	3	2	2	2	0	0	0	0	0	0	0	0	0
2	2	27	@明星八卦坊#明星八卦#女模直播自杀引轩然大波 删除微博被指炒作 “对不起大家，我真的要走了……”一条微博配几张吃剩的药盒照片，引来了数千网友的关注。“模特演员苏巍”在新浪微博直播自杀，不到一个小时，被转发数千次。	3	3	3	2	2	2	0	0	0	0	0	0	0	0	0
2	2	3	网友微博直播自杀 公安官方账号获知后将其解救http://t.cn/SPKox1	3	3	3	2	2	2	0	0	0	0	0	0	0	0	0
2	1	7	女模特微博直播自杀 导演男友称感情出问题(图) | 昨日下午，“模特演员苏巍”自杀内容微博已 除，并发微博向网友致歉。 “对不起大家，我真的要走了……”一条微博配 吃剩的药盒照片，引来了数千网友的关注。前晚10点半， V认证的“模特演 http://t.cn/SPKYPj	3	3	3	2	2	2	0	0	0	0	0	0	0	0	0
2	1	21	分享未艾的博文：模特苏巍微博直播自杀到底有何内幕？（图） 推荐给@头条博客 http://t.cn/SPGZKl （分享自 @头条博客）	3	3	3	2	2	2	0	0	0	0	0	0	0	0	0
2	1	14	鄙视不珍惜自己生命的人 [哼][怒骂][弱]微博深夜直播自杀模特苏巍被指炒作_城市_凤凰网 http://t.cn/SP652s	2	2	2	4	4	4	9	9	9	0	0	0	0	0	0
2	1	8	【 女模苏巍微博自杀获救 导演男友称不是炒作(图) 】http://t.cn/SPadxP 导语：从前晚(10月22日)10点左右开始，加V认证的“模特演员苏巍”(微博)在微博上连发数条微博，直播自杀。	3	3	3	2	2	2	0	0	0	0	0	0	0	0	0
2	2	3	【 女模苏巍微博自杀获救 导演男友称不是炒作(图) 】http://t.cn/SPadxP 导语：从前晚(10月22日)10点左右开始，加V认证的“模特演员苏巍”(微博)在微博上连发数条微博，直播自杀。	3	3	3	2	2	2	0	0	0	0	0	0	0	0	0
2	1	28	这么快自杀直播就结束了？	2	2	2	2	2	2	0	0	0	0	0	0	0	0	0
2	2	15	【女模微博直播自杀 疑遭情变】“对不起大家，我真的要走了，再见吧”、“头有些晕，原来死是这种感觉”……昨天凌晨，一名为苏巍的模特在微博上暗示自己服药准备自杀，网友立即发动人肉搜索寻找其住址并迅速报警记者紧急联系上苏巍友人林蕊儿获悉苏巍被及时发现并送院已无大碍 http://t.cn/SP9Msu	3	3	3	2	2	2	0	0	0	0	0	0	0	0	0
2	1	3	#苏巍自杀##微博自杀#【女模特微博直播自杀 不要让众人的良心受骗!】女模特苏巍微博直播自杀被警方成功救下。请名人自重，微博是公共场所，想“自杀”的别侮辱大众的眼睛…… http://t.cn/SP9iWN	2	2	2	4	4	4	8	8	8	0	0	0	0	0	0
2	1	27	苏巍微博直播自杀现场 牵涉李国文警方已介入（图） | http://t.cn/SP9HgW 苏巍上传的安眠药照片 昨日(22日)晚十点左右 http://t.cn/SP9HgY	3	3	3	2	2	2	0	0	0	0	0	0	0	0	0
2	3	36	对于微博直播自杀的消息，只围观，不评论，不转发，不安慰，实在控制不住了就评论句：你丫死快点，别耗费老子这么长时间等着看！有事就想自杀的人，早死了更好，减少国家人口，减少房地产压力！	6	6	6	4	3	2	9	0	0	0	0	0	5	5	5
2	2	7	《北京：女模特微博直播自杀成功获救》 （可选原画清晰度） http://t.cn/SPXakN （分享自 @土豆网热点）	3	3	3	2	2	2	0	0	0	0	0	0	0	0	0
2	1	11	女模直播自杀骂劈腿负心人 警方通微博挽救http://t.cn/SPCSfT	3	3	3	2	2	2	0	0	0	0	0	0	0	0	0
2	1	27	《男子微博直播自杀过程全国网友接力营救》 （可选原画清晰度） http://t.cn/SPaR9S （分享自 @土豆网热点）	3	3	3	2	2	2	0	0	0	0	0	0	0	0	0
2	2	7	男人和导演情变自杀？原来是难忍和导演情变···晕！还好救回来了！为了变心的“难忍”不值得！！《北京：女模特微博直播自杀成功获救》 http://t.cn/SPXakN	2	2	2	4	4	4	1	1	1	4	4	4	0	0	0
2	1	3	回复@Tony-in-SH:跟女友吵架直播自杀。然后装死。然后博粉博曝光 //@Tony-in-SH:又出来一个什么货色？	2	2	2	4	4	4	4	4	4	1	1	1	0	0	0
2	2	20	我是一个冷漠的中国人，纯粹的有着中国情节的中国人，冷漠的看着新闻里面播出某某模特网络直播自杀过程，我会想，如果你想死就赶紧找个没人知道的安静的地方去死！别TMD犯贱劳师动众的让别人去救你，脑残。。。	6	6	6	4	4	4	8	8	2	0	0	0	0	0	0
2	2	7	星空预告站——今晚23：30《娱乐星天地》中将播出：女模特微博直播自杀过程，为情为名为哪般？演艺圈明星自杀已经不是什么新鲜事了，不过，在10月22日晚，北京女模特苏巍竟然在微博上全程直播自杀的整个过程，这倒是头一回听说。而她的这种做法实在是闻者惊心见者触目。好在警方及时赶至家中将她救下。	3	3	3	2	2	2	0	0	0	0	0	0	0	0	0
2	1	36	前有直播自杀，现在又来个直播艳照，坐等被忽悠吧各位～～！//@NFL宋天宇:关注起来// @造甲村儿逼 : 等不鸟了。 // @kulaj :还有几个小时！ // @屈天鹏 :今天晚上？ // @小龙头 :哇哦~129位呢？！// @马小晖儿 : 不发的话让空姐	2	2	6	4	4	4	4	4	4	0	0	0	0	0	0
2	1	28	耸人听闻：北京一位女模特因为感情问题，通过微博直播自杀全过程，短短一个小时，相关微博就转发了数千次，最后获得警方解救。《京华时报》指出：微博直播自杀，绑架公众神经；	3	3	3	2	2	2	0	0	0	0	0	0	0	0	0
1	1	19	#女模微博直播自杀#杀。	3	3	3	2	2	2	0	0	0	0	0	0	0	0	0
2	1	33	模特苏巍微博直播自杀[新闻夜航晨光版] http://t.cn/SPNr8R （分享自 @优酷网）	3	3	3	2	2	2	0	0	0	0	0	0	0	0	0
2	1	26	http://t.cn/SPaR9S北京：女模特微博直播自杀成功获救	3	3	3	2	2	2	0	0	0	0	0	0	0	0	0
2	1	24	《男子微博直播自杀过程全国网友接力营救》 http://t.cn/SPaR9S	3	3	3	2	2	2	0	0	0	0	0	0	0	0	0
2	1	34	求出位的人真心不要脸！ //@C16H11ClN4: 准时直播微博自杀，不欢迎所有人参观，除了青年时报其他媒体不许报道，我将静静地离开，亲爱的们。 //@蒋峰之梦:好吧，想报名微博直播自杀的人，在评论里排队报名。每人要@ 三个朋友，不然没人救你，你就不得不死了 // @蒋峰之梦 :带我一个好不好，不然我out了	6	6	6	4	3	4	3	0	4	1	1	1	0	0	0
2	1	11	《北京：女模特微博直播自杀成功获救》 （可选原画清晰度） http://t.cn/SPXakN （分享自 @土豆网热点）	3	3	3	2	2	2	0	0	0	0	0	0	0	0	0
2	2	33	最近都喜欢在围脖上晒自杀啊……其实就是一群没人爱的小孩在祈求温暖而已………平时身边的人多爱他们一点何至于此呢……	6	6	6	1	1	1	0	0	0	2	2	2	0	0	0
2	1	34	视频：直击演员模特情变微博深夜直播自杀 http://t.cn/SPVjT3 （分享自 @搜狐视频）	3	3	3	2	2	2	0	0	0	0	0	0	0	0	0
2	1	33	回复@luvian_陶子:爱己才能爱人，爱人才有人爱 //@luvian_陶子:最近都喜欢在围脖上晒自杀啊……其实就是一群没人爱的小孩在祈求温暖而已………平时身边的人多爱他们一点何至于此呢……	6	6	6	4	4	4	9	9	9	0	0	0	0	0	0
2	1	27	苏巍的职业是模特和演员，直播自杀行为涉嫌“演戏”，为的是她和男友出名。六七成网友均认为此举系个人炒作。网友们指出，苏巍发的每一条微博均由电脑发出，“一个人吃药自杀，还将图片传到电脑上，再发微博，这可能吗？”自杀直播如是炒作，不仅是哗众取宠的无聊，更有可能造成非常负面的坏榜样导向！	3	3	3	2	2	2	0	0	0	0	0	0	0	0	0
2	1	3	微博越来越强大了，居然还有直播自杀的[思考]	2	2	2	3	3	3	0	0	0	0	0	0	0	0	0
2	1	19	昨日网站访问量剧增，并大都指向同一个网页内容，http://t.cn/SPJvqs于是惊闻影视模特苏巍在前日微博直播自杀实况，后获救http://t.cn/SPqzVy今日中午，代表【美之旅】短信慰问苏巍，得到她回复感谢，并表示重新振作，创造新的美好的未来。目前有报道说，此次事件系炒作，请不要如此不负责任报道！	2	3	1	1	2	1	0	0	0	0	0	0	0	0	0
2	1	28	无论是真自杀或是假自杀，都是一种犯罪行为。所谓直播自杀过程，其结果不是被解救，就是自我终止，闹剧而已。警方连夜寻找是浪费资源，不解救又不行。看客全神贯注是自寻烦恼，要观注也无奈。女模特也是社会上的人，要懂游戏规则，不要乱来!	2	2	2	4	4	4	8	8	2	0	0	0	0	0	0
2	1	12	这种人是不是脑抽？//@蒋峰之梦:好吧，想报名微博直播自杀的人，在评论里排队报名。每人要@ 三个朋友，不然没人救你，你就不得不死了 // @蒋峰之梦 :带我一个好不好，不然我out了	6	6	6	4	4	4	1	1	1	0	0	0	0	0	0
1	1	7	啊？？难道是自杀直播？？不会吧……	2	2	2	3	3	3	0	0	0	0	0	0	0	0	0
2	2	3	看到各种直播自杀的帖子太多了，好像已经没了转发的心情。这是狼来了效应么？我也变成了冷漠的第十九人。	6	2	6	4	4	4	4	4	2	0	0	0	4	4	4
2	2	3	哎，死亡真的解决不了问题的。//@低调的chris: 看到各种直播自杀的帖子太多了，好像已经没了转发的心情。这是狼来了效应么？我也变成了冷漠的第十九人。	6	6	5	4	4	4	1	1	1	0	0	0	0	0	0
2	1	13	女模微博直播自杀：近日，一名女模特在微博上直播吞药自杀，引发网友围观。23日凌晨，北京警方通过“平安北京”微博发现了网友提供的线索，在短时间内成功找到轻生女子，迅速将其送医。据了解，女模自杀是因情感纠葛，获救后脱离生命危险。	3	3	3	2	2	2	0	0	0	0	0	0	0	0	0
2	2	5	女模直播自杀引轩然大波 删除微博被指炒作 http://t.cn/SP0IKQ	3	3	3	2	2	2	0	0	0	0	0	0	0	0	0
2	2	3	自杀还要上微博转播？话说我真心不同情这些自杀的，不管什么理由。。他们对得起那些关心他们的人么！//@小玩艺儿:哎，死亡真的解决不了问题的。// @低调的chris : 看到各种直播自杀的帖子太多了，好像已经没了转发的心情。这是狼来了效应么？我也变成了冷漠的第十九人。	6	2	6	4	4	4	9	3	7	0	0	0	0	0	0
2	2	26	女模特受情伤微博直播自杀 网友爱心接力救人命.昨天凌晨，一名为苏巍的模特在微博上暗示自己服药准备自杀，有网友立即发动人肉搜索寻找其住址并迅速报警。记者紧急联系上苏巍友人林蕊儿，获悉苏巍被及时发现并送院已无大碍。	3	3	3	2	2	2	0	0	0	0	0	0	0	0	0
2	2	1	女模苏巍遭导演男友劈腿 网上直播自杀被救(图)-地铁新闻-公告区 - 合肥地铁 http://t.cn/SP0jfQ	3	3	3	2	2	2	0	0	0	0	0	0	0	0	0
2	1	19	发表了一篇转载博文 《[转载]北京女模特微博直播自杀 成功获救》 - http://t.cn/SP0jim	3	3	3	2	2	2	0	0	0	0	0	0	0	0	0
2	1	19	顶，: 北京：女模特微博直播自杀成功获救 http://t.cn/SPSGWk (来 @土豆网 关注我 http://t.cn/aky6OE )	3	3	3	2	2	2	0	0	0	0	0	0	0	0	0
2	1	28	模特苏巍情变微博直播自杀 http://t.cn/SPXtuy （分享自 @凤凰视频）	3	3	3	2	2	2	0	0	0	0	0	0	0	0	0
2	3	36	模特网上直播自杀： 律师称扰乱公共秩序可受处罚 情伤控诉、药片图片、厌世言词，这些不是电视剧情节，是模特苏巍前日深夜在微博上直播的自杀过程。随后警方介入、苏 #VIVA畅读# http://t.cn/SPOCIk	3	3	3	2	2	2	0	0	0	0	0	0	0	0	0
2	1	19	#搜搜新闻结果分享# -模特直播自杀！女模特微博直播自杀！... http://t.cn/SPWvX8 （分享自 @腾讯搜搜_SOSO更懂你）	3	3	3	2	2	2	0	0	0	0	0	0	0	0	0
2	2	11	男子微博直播自杀过程 全国网友接力营救http://t.cn/SPWt0x	3	3	3	2	2	2	0	0	0	0	0	0	0	0	0
2	1	3	＃女模微博直播自杀＃“亲爱的们，再见了，我要消失了，对不起，我没有办法接受这样的结果。”近日，一名女模特在微博上直播吞药自杀，引发网友围观。23日凌晨，北京警方通过“平安北京”微博发现了网友提供的线索，在短时间内成功找到轻生女子，迅速将其送医。据了解，女模自杀是因情感纠葛。	3	3	3	2	2	2	0	0	0	0	0	0	0	0	0
2	3	36	《北京：女模特微博直播自杀成功获救》 （可选原画清晰度） http://t.cn/SPXakN （分享自 @土豆网热点）	3	3	3	2	2	2	0	0	0	0	0	0	0	0	0
2	1	28	任何人发出微薄都希望得到关注,因为心底有所期盼。微薄直播自杀过程与其他微薄直播并无实质的区别,微薄仅仅是一个平台,只因我们都看重它的内容和内容之下的事实。对于这位直播自己自杀过程的朋友,只能够说:不成熟,不稳重。	2	2	6	4	4	4	2	2	2	1	1	1	0	0	0
2	2	36	今天看到有N多人转发关于一个女孩准备自杀的博，觉得，如果是我，准备自杀，我觉得以我这么低的智商也会先安排下别的事，比如写个信啊干个啥的，直播自杀，基本上不是一个真正生无可恋的人会做的事——好吧，我很冷血……可是不停转发这样的博，有用吗？啧啧……好吧，我冷血极了……	2	2	2	4	4	4	4	4	4	0	0	0	0	0	0
2	1	7	女模特深夜微博直播自杀被指炒作 http://t.cn/SPXPLU --人间垃圾，不知关注！！！	2	2	2	4	4	4	4	4	3	1	1	0	4	4	0
2	1	5	《北京：女模特微博直播自杀成功获救》我昨晚还看咧！http://t.cn/SPXakN	3	3	3	2	2	2	0	0	0	0	0	0	0	0	0
2	1	15	女模特受情伤微博直播自杀 网友爱心接力救人命 http://t.cn/SPSyQj （分享自 @新浪娱乐）	3	3	3	2	2	2	0	0	0	0	0	0	0	0	0
2	2	3	女模因情变微博直播自杀获救 导演男友否认炒作。“我会把它吃光，然后静静地走。”“头有些晕，原来死是这种感觉。”从前晚10点左右开始，加V认证的“模特演员苏巍”在微博上连发数条微博，直播自杀。有网友将微博转发给北京市公安局官方微博“平安北京”，北京民警连夜找到博主http://t.cn/SP6nHp	3	3	3	2	2	2	0	0	0	0	0	0	0	0	0
2	1	28	这样啊@落选作品 //@职业泡妞老贝蒂:又一个微博直播自杀未遂的… // @王小东 :大家多鼓励她 // @AC关灯的月台 // @泛中东围脖 : 谢天谢地！也谢谢你来告诉我。落落加油 // @新疆都市消费晨报 : 约20分钟前，本报记者与落落通过电话取得联系，她目前情况良好，在医院进行洗胃，身体较为虚弱	2	2	2	2	2	2	0	0	0	0	0	0	0	0	0
2	1	3	这位女女火了，无可置疑的火了！刚开开电脑看点新闻，输入法弹出了个框框，360网页导航上也有女模直播自杀的字样，各种火啊，这年头不寻死觅活的是越来越多了，这个社会是肿么了？	2	2	2	3	3	2	0	0	0	0	0	0	0	0	0
1	1	13	模特苏巍情变微博直播自杀 http://t.cn/SPXtuy （分享自 @凤凰视频）疯了	2	2	2	4	4	4	11	11	11	0	0	0	0	0	0
2	1	11	《模特直播自杀或扰乱公共秩序》（ 来自@新浪娱乐）http://t.cn/SPlIvw	3	3	3	2	2	2	0	0	0	0	0	0	0	0	0
2	1	30	《北京：女模特微博直播自杀成功获救》 （可选原画清晰度） http://t.cn/SPXakN （分享自 @土豆网热点）	3	3	3	2	2	2	0	0	0	0	0	0	0	0	0
2	2	3	真想死还围脖直播啥？还是作秀啊！！！模特微博直播自杀获救脱险http://t.cn/SPiVow	2	2	2	4	4	4	4	4	4	1	1	0	0	0	0
2	1	15	《北京：女模特微博直播自杀成功获救》 （可选原画清晰度） http://t.cn/SPXakN （分享自 @土豆网热点）	3	3	3	2	2	2	0	0	0	0	0	0	0	0	0
1	2	28	北京：女模特微博直播自杀成功获救http://t.cn/SPYxN5	3	3	3	2	2	2	0	0	0	0	0	0	0	0	0
2	1	5	#女模微博直播自杀#假的吧。为什么要自杀？为情为义为名为利？还是失恋失身失望失心？有勇气死却没勇气活着！无能！醒来吧！再怎样也别走这种路！活着就是幸福。	2	2	2	4	4	4	9	9	1	0	0	0	0	0	0
2	1	24	女模受情伤微博直播自杀 网友大力救人命 | 苏巍 “对不起大家，我真的要走了，再见吧”、“头有些晕，原来死是这种感觉”……昨天凌晨，一名为苏巍的模特在微博上暗示自己服药准备自杀，有网友立即发动人肉搜索寻找其住址并迅速报警。记者紧急联系 http://t.cn/SPYJtB	3	3	3	2	2	2	0	0	0	0	0	0	0	0	0
1	1	30	男子微博直播自杀过程全国网友接力营救http://t.cn/SPYJX4	3	3	3	2	2	2	0	0	0	0	0	0	0	0	0
2	1	19	模特苏巍情变微博直播自杀 平安北京救人送医院_影音娱乐_新浪网 http://t.cn/SP4V9P	3	3	3	2	2	2	0	0	0	0	0	0	0	0	0
2	1	32	#搜搜新闻结果分享# 微博直播自杀 女模特获救 http://t.cn/SPV73I （分享自 @腾讯搜搜_SOSO更懂你）	3	3	3	2	2	2	0	0	0	0	0	0	0	0	0
2	1	33	晕，这个我还真看到她的微博了。当时还劝了下。模特苏巍情变微博直播自杀 平安北京救人送医院 http://t.cn/SP4V9P （分享自 @新浪娱乐）	1	1	1	1	1	1	0	0	0	0	0	0	0	0	0
2	1	35	女模特受情伤微博直播自杀 网友爱心接力救人命 | http://t.cn/SPTIw7 苏巍 “对不起大家，我真的要走了，再见吧”、“头有些晕，原来死是这种感觉”……昨天凌晨，一名为苏巍 http://t.cn/SPTIwy	3	3	3	2	2	2	0	0	0	0	0	0	0	0	0
1	2	21	模特苏巍情变微博直播自杀 http://t.cn/SPXtuy （分享自 @凤凰视频）	3	3	3	2	2	2	0	0	0	0	0	0	0	0	0
2	1	27	模特苏巍情变微博直播自杀 平安北京救人送医院 http://t.cn/SP4V9P （分享自 @新浪娱乐）	3	3	3	2	2	2	0	0	0	0	0	0	0	0	0
2	1	26	(5/11) 【本期导读】>我国立法防止被精神病>房产企业促销高潮临近>土耳其地震217人遇难>史蒂夫-乔布斯传首发>女模微博直播自杀获救>老师用锯条锯男童手腕>领导专用酒900块1箱>英超切尔西0-1升班马>央视2012年复播中超>吴尊吴千语演魔法奇缘	3	3	3	2	2	2	0	0	0	0	0	0	0	0	0
1	2	7	#微博直播自杀#:模特苏巍#微博直播自杀# 否认炒作引质疑(视频)_股城网 http://t.cn/SPHN6u	3	3	3	2	2	2	0	0	0	0	0	0	0	0	0
2	1	3	@赖宝凌晨自杀秀吓坏网友 微博成谎言平台 http://t.cn/SPHYUE	3	3	3	2	2	2	0	0	0	0	0	0	0	0	0
2	1	24	【女模特微博直播自杀终获救 导演男友称不是炒作】“对不起大家，我真的要走了……”一条微博配几张吃剩的药盒照片，引来了数千网友的关注。http://t.cn/SPHrQX	3	3	3	2	2	2	0	0	0	0	0	0	0	0	0
2	2	12	模特苏巍情变微博直播自杀事件始末 被疑炒作http://t.cn/SPQbKj	3	3	3	2	2	2	0	0	0	0	0	0	0	0	0
2	1	26	微博直播自杀，网友通过信息帮助 模特获救脱险_汉中杂谈_汉中论坛 子夜时分，一名女模在微博上直播吞药自杀，引发众多网友的围观。昨天凌晨，北京警方通过“平安北京”微博发现了网友提供的线索，在短时间内成功找到轻生女子^_^http://t.cn/SPQckR	3	3	3	2	2	2	0	0	0	0	0	0	0	0	0
2	1	16	【模特苏巍#微博直播自杀#是炒作还是自杀？】一方面是想得到别人的关心帮助，一方面是和某人闹了别扭，以此让对方进行改变。也或是“人生如戏全靠演技”，正如网友们说的是炒作。当然对于这种情况我想大多数人都会奉行“宁可信其有，不可信其无”，因为毕竟是一条生命……http://t.cn/SPKpKG	3	3	4	2	2	1	0	0	0	0	0	0	0	0	0
2	1	8	前些天微博上有人直播自杀。一个知名度颇高的模特，她的微博转发数超过3000,后来还引起了警方的重视，并协助其朋友将她带到了医院。另一个是普通女职员，她的微博转发不超100，也没见有警方对此声明。我想知道，女模特的生命是生命，普通人的生命就不是吗?难道小悦悦的悲剧，教训还不够吗?	2	2	4	1	1	1	0	0	0	0	0	0	0	0	0
2	2	10	视频：女模特微博直播自杀 警方连夜查找获救 http://t.cn/SPQlPE （分享自 @新浪视频）	3	3	3	2	2	2	0	0	0	0	0	0	0	0	0
1	3	36	名人追踪： 女模特苏巍网上直播自杀 疑因导演男友劈腿 （http://t.cn/hteAVU ）【雅派在线-分类信息网】	3	3	3	2	2	2	0	0	0	0	0	0	0	0	0
1	2	7	【女模苏巍直播自杀属炒作 删除微博为其行为道歉】“对不起大家，我真的要走了……”一条微博配几张吃剩的药盒照片，引来了数千网友的关注。24日，苏巍将“自杀微博”删除并表示“不想出名”，大量网友在微博中指其炒作，而其导演男友表示“没必要炒作”... http://t.cn/SPRTyl	3	3	3	2	2	2	0	0	0	0	0	0	0	0	0
1	2	3	【女模微博直播自杀被疑炒作 警方连夜救人】从10月22日晚起，苏巍连发5条微博，大意是与微博名为“影视李国文”的人有感情纠葛。前晚11点，自称已服药的苏巍发微博称：“头有些晕，原来死是这种感觉。”http://t.cn/SPR1jp	3	3	3	2	2	2	0	0	0	0	0	0	0	0	0
2	1	34	女模微博直播自杀被疑炒作 警方连夜救人[新娱乐在线] http://t.cn/SPH5iw （分享自 @优酷网）	3	3	3	2	2	2	0	0	0	0	0	0	0	0	0
2	2	3	【微博评论：对女模特微博直播自杀评论】“我会把它吃光，然后静静地走。”一条微博，配上吃药后剩下的药板，女模特微博直播自杀引起数千网友关注。 _娱乐频道_UUSee悠视网 http://t.cn/SPm3BA （分享自 @UUSee网络电视）	3	3	3	2	2	2	0	0	0	0	0	0	0	0	0
2	1	12	视频：女模特微博直播自杀 警方连夜查找获救 http://t.cn/SPQlPE （分享自 @新浪视频）	3	3	3	2	2	2	0	0	0	0	0	0	0	0	0
2	1	30	22日晚10时13分，"模特演员苏巍"的微博发出一条信息："对不起大家，我真的要走了，再见吧，我没办法接受"。女模特微博直播自杀引起数千网友关注。在情急之下，将这一消息转发给了北京市公安局官方微博"平安北京"，立即得到了警方的高度重视。在警方连夜查找下，最终成功找到了博主并将其送往医院治疗。	3	3	3	2	2	2	0	0	0	0	0	0	0	0	0
2	1	7	介个社会啊，前两天一直有围脖直播自杀，现在玩真的了，伤不起 //@南方都市报:因为割脉，翁羽的卧室“一屋子都是血”。记者看到，书桌上还放着翁羽的一篇作文，最后一句是：“父母对我的爱，我会记住，将来有机会，一定会回报。”	2	2	1	3	3	3	0	0	0	0	0	0	0	0	0
1	1	30	男子微博直播自杀过程全国网友接力营救http://t.cn/SPYJX4	3	3	3	2	2	2	0	0	0	0	0	0	0	0	0
1	1	30	模特演员苏巍网上直播自杀 疑因导演男友劈腿http://t.cn/SPfz0E	3	3	3	2	2	2	0	0	0	0	0	0	0	0	0
2	2	18	真的假的啊? //@辣笔小球:又一个自杀直播的？我擦，不要啊~~~~~~~[抓狂]	2	2	2	4	3	4	4	0	4	0	0	0	0	0	0
2	1	3	【新刊发布】《eing网络热点爆》总第164期(2011年第40期)。主题策划《坐网论德：一个生命与一场浩大的道德之辩》；事件置顶《女模直播自杀被指炒作》；业界观察《依旧内容为王？弹性社交的内容三维度浅析》。火速下载: http://t.cn/SPDmGL 免费订阅请私信联系。	3	3	3	2	2	2	0	0	0	0	0	0	0	0	0
2	2	34	转发: //@东亚经贸新闻: 【女孩微博直播自杀接到600余陌生电话规劝】她在微博中说：“……刀片和安眠药都在口袋里……站在太阳下面，竟然冷得浑身发抖”、“下午5点之后，若我不再更新微博，就证明我的生命已经陨落。”而在她发表这两条微博时，网民转发和评论已有近千次。http://t.cn/SPDVpz	3	3	3	2	2	2	0	0	0	0	0	0	0	0	0
2	1	13	【莫让当众“自杀”变成一种风气】日前，一则女模特通过微博直播自杀的消息，把众多网友和北京警方忙得不亦乐乎。短短一个小时之间，相关微博就转发了数千次，更有不少热心网友在微博上劝说该网友。时至昨天凌晨两点左右，经过警方一系列的工作，已经吃过药的当事人终于被警方找到送往医院并安全获救。	3	3	3	2	2	2	0	0	0	0	0	0	0	0	0
2	2	28	“微博自杀直播”到底是要闹哪样？—— 前两天，又有一妹纸在微博上上演自杀live show，难道现在微博上直播自杀还成潮流了？各位怎么看呢？http://t.cn/SPktyS	4	4	4	1	1	1	0	0	0	0	0	0	0	0	0
2	1	7	视频：直击演员模特情变微博深夜直播自杀 http://t.cn/SPXYhg （分享自 @搜狐视频）	3	3	3	2	2	2	0	0	0	0	0	0	0	0	0
2	1	5	女模微博直播自杀 北京警方驰援救下 女模已无生命危险 http://t.cn/SPXtuy （分享自 @凤凰视频）	3	3	3	2	2	2	0	0	0	0	0	0	0	0	0
2	1	34	视频：直击演员模特情变微博深夜直播自杀 http://t.cn/SPXYhg （分享自 @搜狐视频）	3	3	3	2	2	2	0	0	0	0	0	0	0	0	0
2	2	3	发表了博文 《自杀的微博直播——社会诚信的极大伤害》 - 华夏心理导读：又是一起“微博假自杀”闹剧。随着微博的愈发流行，连自杀都开始以微博形式直播。仅半年来，“微博直播自杀”的新闻已有数条。笔者输入 http://t.cn/SPF5sF	3	3	3	2	2	2	0	0	0	0	0	0	0	0	0
2	1	7	北京：女模特微博直播自杀成功获救http://t.cn/SPFpnm	3	3	3	2	2	2	0	0	0	0	0	0	0	0	0
2	1	24	男子微博直播自杀过程 全国网友接力营救http://t.cn/Shhe3x	3	3	3	2	2	2	0	0	0	0	0	0	0	0	0
2	1	21	你这个经纪人不行，炒作都不会，起码扯上个大牌男明星，最不济也得是导演，这样才能红，就说被某张姓拍片的潜规则了打完胎然后想不开微博自杀直播，这样媒体才能关注，那个娘们才能红。人们才会猜是不是张艺谋啊，其实也就是县医院张医生，也是拍片的，只不过是拍X光片的，哈哈哈哈哈哈哈[哈哈][哈哈]	2	2	2	4	4	4	4	4	4	1	1	1	0	0	0
2	1	3	女孩微博直播自杀接到600余陌生电话规劝@新浪新闻	3	3	3	2	2	2	0	0	0	0	0	0	0	0	0
2	2	27	视频：女模特微博直播自杀 警方连夜查找获救 http://t.cn/SPTdvN （分享自 @新浪视频）太可怕了吧！~~·	2	2	2	3	3	3	0	0	0	0	0	0	0	0	0
2	2	9	《【高清版】女模特微博直播自杀过程》 http://t.cn/SPk5JF （分享自 @土豆网热点）	3	3	3	2	2	2	0	0	0	0	0	0	0	0	0
2	2	8	女模特因潜规则情变微博直播自杀http://t.cn/Shynce	3	3	3	2	2	2	0	0	0	0	0	0	0	0	0
2	1	7	视频：女模特微博直播自杀 警方连夜查找获救 http://t.cn/SPTdvN （分享自 @新浪视频）	3	3	3	2	2	2	0	0	0	0	0	0	0	0	0
2	1	24	北京：女模特微博直播自杀成功获救http://t.cn/Shznz9 （觉得很有就请@搞笑微博连连看）	3	3	3	2	2	2	0	0	0	0	0	0	0	0	0
2	1	3	女模特微博直播自杀过程 民警解救脱险 http://t.cn/ShbgjQ	3	3	3	2	2	2	0	0	0	0	0	0	0	0	0
2	2	8	男子微博直播自杀过程 全国网友接力营救http://t.cn/ShGr5F	3	3	3	2	2	2	0	0	0	0	0	0	0	0	0
1	2	8	女模特因潜规则情变微博直播自杀http://t.cn/Shynce	3	3	3	2	2	2	0	0	0	0	0	0	0	0	0
2	1	3	女模特微博直播自杀勿拿微博玩笑“生命”-资讯频道-中国影响力网 - 影响力就是创造力 http://t.cn/ShVtrH	3	3	3	2	2	2	0	0	0	0	0	0	0	0	0
2	2	7	女模特因潜规则情变微博直播自杀http://t.cn/ShfaoH	3	3	3	2	2	2	0	0	0	0	0	0	0	0	0
2	2	24	北京女模特微博直播自杀 成功获救 http://t.cn/SPaLT4 （分享自 @搜狐视频）	3	3	3	2	2	2	0	0	0	0	0	0	0	0	0
2	1	19	好可怕~~大晚上的竟然有人微博直播自杀！！	2	2	2	3	3	3	0	0	0	0	0	0	0	0	0
2	2	36	苏巍 微博直播自杀被救_中国经济网——国家经济门户 http://t.cn/Sho77f （分享自 @中国经济网）	3	3	3	2	2	2	0	0	0	0	0	0	0	0	0
2	3	36	转发此微博:自杀直播。。。！！！[围观][围观][围观]我多么希望是炒作，可是如果是炒作。。。这世界快完了[泪][泪][泪][泪][衰][衰][衰][衰][衰]//	1	1	1	4	4	4	4	4	4	0	0	0	0	0	0
2	2	3	女模特因潜规则情变微博直播自杀http://t.cn/ShuG3W	3	3	3	2	2	2	0	0	0	0	0	0	0	0	0
2	1	3	在10月22日晚微薄直播自杀的苏薇今天直接面对电视,坦诚面对电视观众......,看上去是一个很无知的女孩.....	2	2	1	4	4	4	2	2	2	0	0	0	0	0	0
2	2	26	我是看到你要直播自杀才关注你的，后来你不想死了，可我还是木有取消关注，你很有魅力的啦啦啦……	1	1	1	2	2	2	0	0	0	0	0	0	0	0	0
2	2	36	要我说，心情不好的就该多上上微博。并不单只是因为这里笑话多娱乐多，更重要的是，你可以看到许多不公平，看看更多人比你惨多了，你这点不开心算什么？？随便一张老人家捡垃圾维生的相片，就足以让你无地自容，更别说微薄上还时不时穿插着直播自杀事件了。	6	6	6	4	4	1	6	6	0	0	0	0	0	0	0
2	2	6	女模特因潜规则情变微博直播自杀 http://t.cn/S7vHiu	3	3	3	2	2	2	0	0	0	0	0	0	0	0	0
1	2	6	女模特因潜规则情变微博直播自杀http://t.cn/S7vHiu	3	3	3	2	2	2	0	0	0	0	0	0	0	0	0
2	1	7	怎么你有点像直播自杀啊？ //@惊讶陈小0学测控:提醒6次了，随时都要自动关机……	2	2	2	1	1	1	0	0	0	0	0	0	0	0	0
2	1	27	要死就痛快的，别折腾自己还污染别人的微博！！！！祝你一刀完蛋！！！！最看不起玩自杀还给人观赏的！！！！一边凉快的死去....//@黄俊AlanWONG:微薄自杀直播成风气了[哼][哼] // @Kevin_luo雪 :又玩自杀，别跟风行不，快救救他吧	2	2	2	4	4	4	3	8	3	0	0	0	4	5	0
2	1	36	自杀直播的人都没诚意…呃，没事吧？！（右边……//@医院那点事: @showchan :动脉不在那 // @Alysa艾梨利莎 :我去……生命诚可贵啊！！！！干嘛啊！！想想你父母啊！！	2	2	2	4	4	4	4	4	4	0	0	0	0	0	0
2	1	7	早上看了个18岁孩子围脖直播自杀新闻后，心情down了很多。谁都不是一个人，难以独善其身。	1	1	1	1	1	1	0	0	0	0	0	0	0	0	0
2	2	27	IPTV看天下看吧：天下排行榜第8期。奇闻潮爆榜：南瓜城堡、奶酪的诱惑；网络人气榜：撑腰体引发模仿，女模特直播自杀等，就在首页-看天下看吧-专题。http://t.cn/S79MAi	3	3	3	2	2	2	0	0	0	0	0	0	0	0	0
2	1	21	视频：直击演员模特情变微博深夜直播自杀 http://t.cn/SPXYhg （分享自 @搜狐视频）	3	3	3	2	2	2	0	0	0	0	0	0	0	0	0
2	1	1	对@烽火戏诸侯 说：http://t.cn/S7H6JI PS：这是一个WOW贴吧的自杀直播帖子。上边说临死看不到烽火更新了	3	3	3	2	2	2	0	0	0	0	0	0	0	0	0
2	1	19	大鹏嘚吧嘚女模被潜微博直播自杀 港大开设性文化课 | http://t.cn/Szc7HN	3	3	3	2	2	2	0	0	0	0	0	0	0	0	0
2	2	3	图：法年轻士兵通过网络摄像头直播自杀过程	3	3	3	2	2	2	0	0	0	0	0	0	0	0	0
2	1	5	法国一名士兵通过网络摄像头直播自杀全过程 http://t.cn/SzNfcu （分享自 @新浪军事）	3	3	3	2	2	2	0	0	0	0	0	0	0	0	0
2	1	7	分享新闻 《法士兵通过网络直播自杀过程》 http://t.cn/SzNfcu	3	3	3	2	2	2	0	0	0	0	0	0	0	0	0
2	1	24	女模被潜微博直播自杀 港大开设性文化课http://t.cn/SzFpOV	3	3	3	2	2	2	0	0	0	0	0	0	0	0	0
2	1	3	直播自杀 这炒作可还特么可以！[晕]	2	2	1	4	4	4	4	4	4	1	1	1	0	0	0
1	1	7	又一个自杀直播？ //@第一法-7:转发微博	2	2	2	3	3	3	0	0	0	0	0	0	0	0	0
2	1	7	能活一天是一天吧 对你的遭遇很同情 可不也挺过了16年了？16年都挺过来了还有什么想不开呢？//@爱__娃:觉得累了倦了不想挣扎了。//@阿土伯伯FIGHTING：又一个自杀直播？ //@第一法-7:转发微博	5	5	2	4	4	4	1	1	1	0	0	0	0	0	0
2	2	19	西祠上有个网名叫“liuyue025”的人在直播自杀。。。那人真不是我！	1	1	1	2	2	2	0	0	0	0	0	0	0	0	0
2	2	36	微博直播自杀见过两起了，事后。起一身鸡皮，父母咋办。又想起当年贾宏声了//@王小山:唉。// @广州王子禾 : 兄弟，不会真出事了吧？！	2	2	1	4	4	4	7	7	7	0	0	0	0	0	0
2	1	5	男子直播自杀被人肉搜索获救 http://t.cn/SAtZdW	3	3	3	2	2	2	0	0	0	0	0	0	0	0	0
2	1	7	《男子直播自杀被人肉搜索获救》（ 来自@头条新闻）http://t.cn/SA56PR	3	3	3	2	2	2	0	0	0	0	0	0	0	0	0
2	2	8	【新提醒】男子直播自杀被网友人肉搜索报警获救新闻中心【官方】社会新闻司徒稻草网 - http://t.cn/SAfxUW	3	3	3	2	2	2	0	0	0	0	0	0	0	0	0
2	1	3	男子直播自杀被网友人肉搜索报警获救 http://t.cn/SA56PR （分享自 @头条新闻）	3	3	3	2	2	2	0	0	0	0	0	0	0	0	0
2	2	3	刚才看电视，说一姑娘因为男朋友一天没给她打电话，结果就吃药自杀了，关键这姑娘还在微博直播自杀过程.. 能再牛点儿么？都说自己快死了还有时间发微博，这是股多么强大的力量啊！！ 更诙谐的是这姑娘还在微博留下了自己的地址，警察一找就找到了~ 呵呵，看来还是不想死，不管怎样，这姑娘火了~ [威武]	2	2	2	4	4	4	4	4	4	1	1	1	0	0	0
2	1	34	男子直播自杀被网友人肉搜索报警获救 http://t.cn/SA56PR （分享自 @头条新闻）	3	3	3	2	2	2	0	0	0	0	0	0	0	0	0
2	1	5	又是自杀秀....请珍惜下生命不应该作贱自己	2	2	2	4	4	4	9	9	9	0	0	0	0	0	0
2	1	21	早安大连：1.大连高三男生坠下教学楼4楼。2.大连二手房10月成交量创新低 降21.61% 中介月均成交一套 吃老本不倒闭。3.沙河口地块以17.6亿人民币底价出让。4.大连千个储备岗位送应届毕业生。5.最后2天!大连双色球1000万倒计时。6.大连夫妻生二胎须申请报批。7.光棍节大连小伙网上直播自杀 吃50片安定。	3	3	3	2	2	2	0	0	0	0	0	0	0	0	0
2	1	7	.光棍节大连小伙网上直播自杀 吃50片安定。	3	3	3	2	2	2	0	0	0	0	0	0	0	0	0
2	2	7	模特疑男友情变自杀 微博直播自杀过程!!!小姑娘挺傻的，不过，也很不容易。。。http://t.cn/S24Znm	2	2	2	4	4	1	1	1	0	0	0	0	0	0	0
2	1	27	微博晒自杀…… //@善良的跳蛋女王:神经病// @口臭之王 : 马上 @宣克炅 问他拿稿费 // @邮局钢锯Spencer : 报警啦! // @秋秋那一束温暖的光 :你们不会找到 额的 // @金眸 : 大家帮帮忙，找到她好不好~	2	2	2	3	3	3	0	0	0	0	0	0	0	0	0
2	1	27	自杀直播？//@唐小妞Isabel: 撒情况？求解 //@上海广告媒体圈:不明真相 //@滕勇3131: 求扩散~~求扩散，有认识她的人伐？？ //@滕勇3131: 活着有很多精彩的东西在等待你，为什么要死呀？？好好叫号伐？快点找快布扎起来，或者打电话给朋友！	2	2	2	1	2	1	0	0	0	0	0	0	0	0	0
2	1	27	不要横切 要竖切…… //@穿条内裤:强势围观。册那。现在微博流行割腕自杀直播阿。 //@5zP丶百叶J_oan: 自杀记得竖着割脉，不然死不掉的。 //@Nick_思悔: 秋秋你干嘛，疯了啊！没事吧 //@尐尐尐尐尐吃貨:哇靠，看清老早湊熱鬧，幫我涂一樣的指甲油，自殺未遂吧！要死也不用這樣吧，幫你宣傳宣傳！	2	2	2	2	2	2	0	0	0	0	0	0	5	5	0
2	1	27	刚看到微博昨天半夜有人直播自杀。。。心里很凉，还有那么多梦想要实现，还有那么多幸福要享受，为嘛要这样呢。	2	2	1	4	4	4	1	1	1	0	0	0	0	0	0
2	1	27	微博直播自杀，我怀疑你是不是真的想死？告诉别人自己想死，不就有人要来救你了吗？浪费社会资源还死不掉的白痴。	2	2	2	4	4	4	4	4	4	1	0	1	0	0	0
2	1	19	真的萬念俱灰，想要自殺，哪來心情拍照上傳作直播啊。//@贵sir: 利用善良做自杀秀！	2	2	6	4	4	4	4	4	4	0	0	0	0	0	0
2	2	27	真的想自杀的人是不会在微博上直播自杀的！	6	6	6	4	4	4	4	4	4	0	0	0	0	0	0
2	2	27	要死。不要来直播//@小泡泡额新手妈妈:这点血要留到什么时候才会死啊，，，，假的来// @nowfree : // @midiya : 真切开动脉血是喷射状的，这个连脂肪层都不到，死也要作秀[挖鼻屎] // @贵sir : 利用善良做自杀秀！	2	6	2	4	4	4	4	4	3	0	0	0	0	0	0
2	2	27	终于红了...//@肉圆子的死胖子: 要死。不要来直播//@小泡泡额新手妈妈:这点血要留到什么时候才会死啊，，，，假的来// @nowfree : // @midiya : 真切开动脉血是喷射状的，这个连脂肪层都不到，死也要作秀[挖鼻屎] // @贵sir : 利用善良做自杀秀！	2	2	2	2	2	2	0	0	0	0	0	0	0	0	0
2	2	27	现实生活里永远有比电视里更狗血的剧情。真心觉得直播自杀过程的人思维怪异。要不要搞个自杀学术研究？对得起受伤的皮肤以及不小心看到后想吐的人？	6	6	6	4	4	4	11	11	11	0	0	0	0	0	0
2	2	27	[挖鼻屎]想死了 还有心情发微薄 假的//@阿宝吉祥8518: 死了没啊现在 //@瑪麗梵赛Miz鹿:小姑娘你这是何必内？ //@偶系嗳小Q嘚吃货兔子: 都脑子有病 现场直播自杀啊 靠那么有空 要死就死 这种人救了干嘛 //@陳龍丶JackieChan: 真的想死 就割喉咙 //@Sao騒---寕缺毋滥: @小小小小小小黑妞 @兎娃孓_累	2	2	2	4	4	4	4	4	4	0	0	0	0	0	0
2	1	27	又是个为了出名的[猪头] 不值得同情＇秀什么啊//@王勍带猴子闹革命:孩子 玩的开心吗？// @缪俊0缪俊 : // @开心狐狸妹妹 :// @贵sir : 利用善良做自杀秀！	2	2	2	4	3	4	2	0	4	1	1	1	0	0	0
2	1	7	女子直播自杀，上千素不相识网友不眠微博寻人劝其回头	3	3	3	2	2	2	0	0	0	0	0	0	0	0	0
1	1	27	闸北21岁女孩因感情纠葛直播自杀 被救已奄奄一息 http://t.cn/S2DPSd （分享自 @新浪上海）	3	3	3	2	2	2	0	0	0	0	0	0	0	0	0
2	1	27	女孩微博直播割腕自杀 众人彻夜不眠寻人 | 因为感情纠葛，仅21岁的女孩选择了割腕，并在微博上直播自杀过程。就在当事人万念俱灰时，无数网友伸出了温暖双手。为了将女孩从死亡边缘拉回，素不相识的网友通 http://t.cn/S2kjm7	3	3	3	2	2	2	0	0	0	0	0	0	0	0	0
2	2	27	【闸北21岁女孩因感情纠葛直播自杀 被救已奄奄一息】仅21岁的女孩选择了割腕，并在微博上直播自杀过程，无数网友伸出了温暖双手。素不相识的网友通过私信、报警等方式劝其回头。昨天上午10时，警方在闸北一处宿舍内找到了奄奄一息的女孩。经过紧急抢救，女孩目前已脱离生命危险。http://t.cn/S2DPSd	3	3	3	2	2	2	0	0	0	0	0	0	0	0	0
1	1	7	21岁女孩因感情微博直播自杀过程 上传割腕照片 | 因为感情纠葛，仅21岁的女孩选择了割腕，并在微博上直播自杀过程。就在当事人万念俱灰时，无数网友伸出了温暖双手。为了将女孩从死亡边缘拉回，素不相识 http://t.cn/SLhNl1	3	3	3	2	2	2	0	0	0	0	0	0	0	0	0
2	1	27	闸北21岁女孩因感情纠葛直播自杀 被救已奄奄一息 http://t.cn/S2DPSd （分享自 @新浪上海）	3	3	3	2	2	2	0	0	0	0	0	0	0	0	0
1	2	3	真可怕。 //@默茗棋妙:甭管什么爱好了，转吧人命啊。。。// @海格子 : 又一个深夜直播自杀的，都什么爱好啊...	2	2	2	3	3	3	0	0	0	0	0	0	0	0	0
2	2	3	想出名想疯了吧 //@海格子:已经证实为虚假微博 @默茗棋妙 // @GodFung :// @默茗棋妙 :甭管什么爱好了，转吧人命啊。。。// @海格子 : 又一个深夜直播自杀的，都什么爱好啊...	2	2	2	4	3	4	2	0	4	1	1	1	0	0	0
2	2	8	我一直搞不懂在微博直播自杀的人到底想表达什么。。。。。。	4	4	4	1	1	1	0	0	0	0	0	0	0	0	0
2	2	27	直播自杀是什么心态？	4	4	4	1	1	1	0	0	0	0	0	0	0	0	0
2	2	7	缺爱的孩子伤不起 //@王小亚:这都第几期直播自杀秀了，真想死没啥人直播，通过直播觉得还有人关注自己吧，缺爱 //@老沉: 转发微博。	2	2	2	3	3	4	0	0	2	2	2	1	0	0	0
2	2	27	直播自杀到底儿是想死还是不想死呢？ //@马骁Marshall:折腾自己，折腾别人，何苦呢	6	6	6	4	4	4	4	4	11	0	0	0	0	0	0
2	2	35	又是巨蟹……[吃惊] //天，本来没看到那条新闻听你提巨蟹去摸瓜搜索了下，还真是巨蟹。以前我看到的几次微博直播自杀也是都巨蟹。当然都未遂。巨蟹们在新月满月前后得格外注意下自己的情绪，有什么冲动，推迟几天再说，一般推迟后感受会好得多。全部是巨蟹，这说明什么？	2	2	2	4	3	4	2	0	2	0	0	0	0	0	0
2	1	27	闸北21岁女孩因感情纠葛直播自杀 被救已奄奄一息 http://t.cn/S2DPSd （分享自 @新浪上海）	3	3	3	2	2	2	0	0	0	0	0	0	0	0	0
2	1	27	闸北21岁女孩因感情纠葛直播自杀 被救已奄奄一息 http://t.cn/S2DPSd （分享自 @新浪上海）	3	3	3	2	2	2	0	0	0	0	0	0	0	0	0
2	1	5	那天晚上只有一个陌生电话打给我，没接着电话。第二天只有@珍妮何 姐姐发短信问我“还活着么？”醒 昨天，我要是再也没有过来，就安安静静地去，免得在生命最后一刻，对这个世界留下不美的印象。唯一放不下心的是家人。幸好，我善忘，忘了这个世界的不美的一面。网路直播自杀就有大批人围观了……	1	1	1	2	2	2	0	0	0	0	0	0	0	0	0
2	1	7	天啊~这是自杀秀吧~~太恐怖了	1	1	1	3	3	3	0	0	0	1	1	0	0	0	0
2	1	24	真TM受不了那些在微博上直播自杀的SB们~要死就安安静静的死呗~直播干你妹儿啊~你NB就让CCTV给你直播啊~	6	6	6	4	4	4	3	3	3	0	0	0	0	0	0
2	1	19	有直播自杀的，有直播偷情的，还有直播车祸的。我想知道有什么是不能直播的？我就去直播那个不能直播的！	6	6	6	4	4	4	3	3	3	0	0	0	0	0	0
2	1	15	有人在猫扑自杀直播，快快有没有认识的阻止这货！！！转自猫扑：（重口味） 自杀直播贴。 带图带真相。 http://t.cn/SUaANL	5	5	5	2	1	2	0	0	0	0	0	0	0	0	0
2	2	33	讲得是前几天围脖直播自杀未遂的一个女模特～ //@公子洛:朱姑娘的她和孙先生的他，我一时没有对接上，顿时语塞...	2	2	2	2	2	2	0	0	0	0	0	0	0	0	0
2	1	3	《Panic Button》 网络安全问题再一次被提及 当越来越多的人信任自己的电脑 把太多的秘密交给它们保管时 网络的公开共享性与你的隐私形成了一触即发的严肃矛盾 当你看着别人网络直播自杀而津津乐道时 可曾想过 有一天 你的死 也会成为别人茶余饭后的八卦笑柄	4	4	4	1	1	1	0	0	0	0	0	0	0	0	0
2	1	19	是啊！絮絮叨叨的话，没人愿意听……之前听说湖北有个电台DJ微薄直播自杀的，几万粉丝居然毫无动静……呵呵！都是看客……而已！当然！也听说之前有过多次的直播微薄自杀，说转发数万引起众人围观，最终…没死成！这跟微薄转发求婚有一拼！一样无聊！别怪我邪恶！我一贯认为真正想死的人都是悄悄死的！	6	6	6	4	4	4	4	4	4	0	0	0	0	0	0
2	1	3	哎..生命多珍贵啊。//@鬼故事灵异事件记: 男子网上直播自杀身亡全纪录@鬼故事灵异事件记	2	2	2	1	1	1	0	0	0	0	0	0	0	0	0
2	1	7	男子网上直播自杀自缢身亡全纪录 http://t.cn/h4611Z	3	3	3	2	2	2	0	0	0	0	0	0	0	0	0
2	1	19	想起了大学时对面楼的女生 据说就是这样自缢在门把手上的//@最恐怖的鬼故事: 男子网上直播自杀身亡全纪录	2	2	1	1	1	1	0	0	0	0	0	0	0	0	0
2	1	17	@腕白坊主-最优浩杰 //@-重口味宅腐女:男子网上直播自杀身亡全纪录	3	3	3	2	2	2	0	0	0	0	0	0	0	0	0
2	2	36	天那！ //@-重口味宅腐女:男子网上直播自杀身亡全纪录	2	2	2	3	3	3	0	0	0	0	0	0	0	0	0
2	2	27	没想到这个方法是。。。我想到了一个人。。。哎。。。//@-重口味宅腐女: 男子网上直播自杀身亡全纪录	2	2	1	1	1	1	0	0	0	0	0	0	0	0	0
2	1	5	《国外某男子网上直播自杀》 http://t.cn/arPYSP （分享自 @土豆网原创）	3	3	3	2	2	2	0	0	0	0	0	0	0	0	0
2	2	34	这。。。。。。。。//@最恐怖的鬼故事:男子网上直播自杀身亡全纪录	2	2	2	3	3	3	0	0	0	0	0	0	0	0	0
1	1	7	男子网上直播自杀身亡全纪录	3	3	3	2	2	2	0	0	0	0	0	0	0	0	0
2	1	15	我晕//@-重口味宅腐女:男子网上直播自杀身亡全纪录	2	2	2	3	3	3	0	0	0	0	0	0	0	0	0
2	1	27	自杀也是要很大勇气的，比活着的人更有勇气，只是把勇气放到了另一个地方//@-重口味宅腐女:男子网上直播自杀身亡全纪录	6	6	6	4	4	4	1	9	1	0	0	0	0	0	0
2	2	33	why？ //@-重口味宅腐女:男子网上直播自杀身亡全纪录	2	2	2	1	4	1	0	11	0	0	0	0	0	0	0
2	2	27	[给力] //@最恐怖的鬼故事:男子网上直播自杀身亡全纪录	2	2	2	4	2	4	10	0	10	0	0	0	0	0	0
2	1	7	不真实 //@给力女流氓:男子网上直播自杀身亡全纪录	2	2	2	3	3	3	0	0	0	0	0	0	0	0	0
2	1	7	那是上吊啊！//@记忆没有最深处: 没血嘛//@隋潇-: 男子网上直播自杀身亡全纪录	2	2	2	3	3	3	0	0	0	0	0	0	0	0	0
2	1	10	@sxjsxjsxjsxjsxj //@给力女流氓:男子网上直播自杀身亡全纪录	3	3	3	2	2	2	0	0	0	0	0	0	0	0	0
2	1	7	[生病] //@给力女流氓:男子网上直播自杀身亡全纪录	2	2	2	3	3	3	0	0	0	0	0	0	0	0	0
2	1	27	这个可以的~//@头五头六-大卫: //@-重口味宅腐女: 男子网上直播自杀身亡全纪录	2	2	2	2	2	2	0	0	0	0	0	0	0	0	0
2	2	13	额，这个给力了，一会看看// @-重口味宅腐女: 男子网上直播自杀身亡全纪录	2	2	2	2	2	2	0	0	0	0	0	0	0	0	0
2	1	7	[围观]//@给力女流氓: 男子网上直播自杀身亡全纪录	2	2	2	2	2	2	0	0	0	0	0	0	0	0	0
2	1	35	男子网上直播自杀身亡全纪录。好劲爆...	2	2	2	2	2	2	0	0	0	0	0	0	0	0	0
[truncated: 2,970 more rows]
